# Supplementary material for: The kinesin-3 KIF1C undergoes liquid-liquid phase separation for accumulation of specific transcripts at the cell periphery
Source: EMBO J. 2024 Jun 19;43(15):3192–213. doi: 10.1038/s44318-024-00147-9 (PMC11294625; doi:10.1038/s44318-024-00147-9)
Supplement: Supplementary file 4 — Movie EV2 [file 44318_2024_147_MOESM4_ESM.zip › MovieEV2.txt]

Movie EV2. An example of FRAP experiment on COS-7 cells transfected by KIF1C(FL)-mCherry. The cyan line indicates the cell boundary. The white circle indicates the area of photobleaching. 
