# Supplementary material for: The kinesin-3 KIF1C undergoes liquid-liquid phase separation for accumulation of specific transcripts at the cell periphery
Source: EMBO J. 2024 Jun 19;43(15):3192–213. doi: 10.1038/s44318-024-00147-9 (PMC11294625; doi:10.1038/s44318-024-00147-9)
Supplement: Supplementary file 9 — Movie EV7 [file 44318_2024_147_MOESM9_ESM.zip › MovieEV7.txt]

Movie EV7. An example of RNaseA injection assay using COS-7 cells transfected by KIF1C(ST)-mNG. 
