# Supplementary material for: The kinesin-3 KIF1C undergoes liquid-liquid phase separation for accumulation of specific transcripts at the cell periphery
Source: EMBO J. 2024 Jun 19;43(15):3192–213. doi: 10.1038/s44318-024-00147-9 (PMC11294625; doi:10.1038/s44318-024-00147-9)
Supplement: Supplementary file 11 — Movie EV9 [file 44318_2024_147_MOESM11_ESM.zip › MovieEV9.txt]

Movie EV9. Live imaging of in vitro LLPS assay of 2.72 μM CC4+IDR-mNG after switching to a buffer containing 100 mM NaCl. 
