# Supplementary material for: The kinesin-3 KIF1C undergoes liquid-liquid phase separation for accumulation of specific transcripts at the cell periphery
Source: EMBO J. 2024 Jun 19;43(15):3192–213. doi: 10.1038/s44318-024-00147-9 (PMC11294625; doi:10.1038/s44318-024-00147-9)
Supplement: Supplementary file 12 — Movie EV10 [file 44318_2024_147_MOESM12_ESM.zip › MovieEV10.txt]

Movie EV10. Live-cell imaging showing a hTERT-RPE cell (KIF1C-KO) stably expressing KIF1C(FL)-mNG at a low level. 
