# Supplementary material for: The kinesin-3 KIF1C undergoes liquid-liquid phase separation for accumulation of specific transcripts at the cell periphery
Source: EMBO J. 2024 Jun 19;43(15):3192–213. doi: 10.1038/s44318-024-00147-9 (PMC11294625; doi:10.1038/s44318-024-00147-9)
Supplement: Supplementary file 13 — Source data Fig. 1 [file 44318_2024_147_MOESM13_ESM.zip]

Archive with 28 entries (24 files):
- Figure 1/
- Figure 1/.DS_Store
- __MACOSX/Figure 1/._.DS_Store
- Figure 1/1B/
- Figure 1/1D/
- Figure 1/1C/
- Figure 1/1B/KIF16B_mCit_transfection_COS7.tif
- __MACOSX/Figure 1/1B/._KIF16B_mCit_transfection_COS7.tif
- Figure 1/1B/KIF1C_GFP_transfection_COS7.tif
- __MACOSX/Figure 1/1B/._KIF1C_GFP_transfection_COS7.tif
- Figure 1/1B/KIF1Bbeta_mNG_transfection_COS7.tif
- __MACOSX/Figure 1/1B/._KIF1Bbeta_mNG_transfection_COS7.tif
- Figure 1/1B/KIF13B_3xmCit_transfection_COS7.tif
- __MACOSX/Figure 1/1B/._KIF13B_3xmCit_transfection_COS7.tif
- Figure 1/1B/README.txt
- __MACOSX/Figure 1/1B/._README.txt
- Figure 1/1D/.DS_Store
- __MACOSX/Figure 1/1D/._.DS_Store
- Figure 1/1D/KIF1C_GFP_transfected_COS7_30umx30um.tif
- __MACOSX/Figure 1/1D/._KIF1C_GFP_transfected_COS7_30umx30um.tif
- Figure 1/1D/README.txt
- __MACOSX/Figure 1/1D/._README.txt
- Figure 1/1C/KIF1C_puncta_size.csv
- __MACOSX/Figure 1/1C/._KIF1C_puncta_size.csv
- Figure 1/1C/KIF16B_puncta_size.csv
- __MACOSX/Figure 1/1C/._KIF16B_puncta_size.csv
- Figure 1/1C/README.txt
- __MACOSX/Figure 1/1C/._README.txt
