# Supplementary material for: The kinesin-3 KIF1C undergoes liquid-liquid phase separation for accumulation of specific transcripts at the cell periphery
Source: EMBO J. 2024 Jun 19;43(15):3192–213. doi: 10.1038/s44318-024-00147-9 (PMC11294625; doi:10.1038/s44318-024-00147-9)
Supplement: Supplementary file 13 — Source data Fig. 1 [file 44318_2024_147_MOESM13_ESM.zip › Figure 1/1D/README.txt]

8 um x 8 um ROI was drawn to crop the video and generate the pictures in Figure 1D.
