# Supplementary material for: The kinesin-3 KIF1C undergoes liquid-liquid phase separation for accumulation of specific transcripts at the cell periphery
Source: EMBO J. 2024 Jun 19;43(15):3192–213. doi: 10.1038/s44318-024-00147-9 (PMC11294625; doi:10.1038/s44318-024-00147-9)
Supplement: Supplementary file 13 — Source data Fig. 1 [file 44318_2024_147_MOESM13_ESM.zip › Figure 1/1C/KIF1C_puncta_size.csv]

Area	Mean	Min	Max	Experiment
2.441	2942.365	1511	4858	e1
2.652	3558.279	1213	5932	e1
1.925	8322.854	3512	15191	e1
5.539	4668.835	2030	7708	e1
1.831	3353.006	1366	5456	e1
10.703	2040.277	1151	2733	e1
1.596	2597.191	1567	3563	e1
3.298	9741.075	3625	17155	e1
2.676	9379.548	3876	13364	e1
5.739	10043.16	3907	14984	e1
8.966	11775.873	3452	19866	e1
0.845	5436.75	2355	8849	e1
0.364	3532.742	2379	4824	e1
0.305	2719.346	2089	3778	e1
4.295	2726.145	1313	5312	e1
2.676	5404.281	2372	8061	e1
3.427	8841.397	4637	12546	e1
3.709	10828.241	6692	16880	e1
1.737	7392.108	4530	11103	e1
1.596	8848.088	5715	12443	e1
1.221	8637.096	5489	12798	e1
2.347	8790.25	4768	11305	e1
2.066	9919.091	5296	14762	e1
1.009	9513.058	7643	11219	e1
5.211	10627.345	5504	15523	e1
3.709	10764.883	6918	16459	e1
0.399	6405.471	4813	8283	e1
0.434	5542.486	3031	7044	e1
1.009	4241.337	2340	6154	e1
1.713	7709.26	4830	11147	e1
0.599	4341.02	3004	5924	e1
0.822	7476.6	4701	10187	e1
0.516	6402.523	4015	8667	e1
0.434	2452.757	1840	3235	e1
1.596	4288.647	2166	7055	e1
0.516	4603.364	3531	6374	e1
1.314	4362.33	3054	6039	e1
1.713	4817.521	2718	6450	e1
3.145	4401.873	2637	5925	e1
3.38	5436.688	3618	7250	e1
1.561	6115.03	2725	10977	e1
0.716	6525.246	5225	8235	e1
0.434	5755.649	4101	7027	e1
0.423	4808.5	3939	5606	e1
3.216	9869.004	5074	13683	e1
1.725	6347.748	4062	8465	e1
2.535	6249.259	2700	8710	e1
4.401	7204.435	2365	10493	e1
1.561	10411.256	7691	13085	e1
3.685	16364.389	12850	19273	e1
1.127	5177.906	3419	7341	e1
1.127	6158.875	3505	8228	e1
1.737	11693.709	8182	15432	e1
1.256	7480.645	4186	10016	e1
1.009	5471.244	1739	8661	e1
2.066	7633.193	1962	15723	e1
0.423	4402.806	2141	7196	e1
0.939	4642.7	1993	7964	e1
0.927	4278.177	2047	6446	e1
3.427	4973.637	1973	8152	e1
0.822	3647.957	1705	6121	e1
0.751	3562.141	2025	5549	e1
0.364	1672.742	1027	2346	e1
0.399	2154.735	1430	2845	e1
0.305	1182.769	745	1615	e1
0.141	1571.917	1191	1861	e1
0.164	1530	1112	2030	e1
0.376	1447.812	887	2084	e1
0.305	2945.577	2218	3742	e1
0.094	3022.25	2593	3512	e1
0.704	1642.533	884	2432	e1
0.61	3975.654	2935	5225	e1
0.845	4170.139	2423	5467	e1
0.188	2919.812	2170	3572	e1
0.188	1313	887	1736	e1
0.141	1618.667	1280	2107	e1
0.493	2255.452	1470	3136	e1
0.516	2536.955	1745	3069	e1
0.939	3090.975	1513	4603	e1
0.188	1610.375	959	2252	e1
0.61	2485.885	1498	3303	e1
3.075	7323.695	2605	12970	e1
1.314	3735.5	1289	6155	e1
0.634	3962.796	3146	4844	e1
0.329	3367.107	2409	4240	e1
3.99	4334.435	2470	6025	e1
2.77	5246.089	3425	7002	e1
0.704	4776.183	3147	5899	e1
2.676	11461.311	5889	17052	e1
1.455	9051.581	5253	13482	e1
0.246	4090.333	2868	5704	e1
2.441	8153.971	2464	14760	e1
1.314	5646.277	2445	9843	e1
2.465	4968.986	3038	7387	e1
0.282	6409.75	4148	9184	e1
0.434	7474.189	4283	11227	e1
1.925	4435.256	1809	6716	e1
0.939	6093.225	2812	9814	e1
0.235	7172.3	3591	10214	e1
0.434	6992.459	4431	9074	e1
0.364	5329.194	2594	7629	e1
0.188	8854.375	6818	9972	e1
0.305	7500.077	5297	9182	e1
0.188	8130.688	6664	9334	e1
0.305	7879.731	6479	9105	e1
0.364	2869.613	1560	4027	e1
0.188	2966	1687	4073	e1
0.094	3870.25	3383	4514	e1
0.423	2506.611	1580	3840	e1
1.314	5547.473	2368	10501	e1
0.458	4605.308	2231	7365	e1
0.458	4526.308	2461	6373	e1
0.329	3978.143	1831	6198	e1
0.188	4370.312	3038	5870	e1
0.458	3657.026	2159	6241	e1
0.376	3829.062	2177	6130	e1
0.399	3919.118	2138	6352	e1
0.141	2336.5	1473	3096	e1
0.246	4577.524	3340	6699	e1
0.376	5116.938	3061	8119	e1
0.305	5498.769	3591	6957	e1
0.927	7074.848	3316	12086	e1
0.423	7677.417	4946	9623	e1
0.305	8590.885	6458	11357	e1
0.493	8020.5	5018	11169	e1
0.376	6864.812	4150	9795	e1
0.329	8221.464	4437	11525	e1
0.305	7082.192	4777	9600	e1
1.526	8233.585	4254	10732	e1
0.423	10587	8602	12763	e1
0.376	10122.375	8784	11483	e1
0.188	4259.062	3625	4998	e1
0.434	5358.568	2619	8326	e1
0.434	5509.73	4254	7054	e1
0.188	3930.188	2339	5236	e1
0.305	3585.885	2404	4852	e1
0.141	3051	2148	4229	e1
0.399	4771.206	3616	5824	e1
4.929	14611.595	3746	24727	e1
0.305	8746.423	6175	11560	e1
0.423	8109.361	4836	10968	e1
3.216	10525.916	3669	21184	e1
3.99	7732.206	3788	10762	e1
0.516	9625.455	6251	12961	e1
3.697	5651.222	2826	8391	e1
0.599	6522.882	4407	8334	e1
0.599	5336.941	3119	7947	e1
0.188	5320.438	3854	6695	e1
0.434	5095.432	3711	6807	e1
2.429	8245.227	2424	14917	e1
16.36	65035.884	51573	65535	e1
6.76	60291.253	36394	65535	e1
14.741	61731.801	30264	65535	e1
8.79	59783.121	30700	65535	e1
0.845	3377.236	1691	4903	e1
0.376	1711.844	1093	2163	e1
0.282	803.583	428	1660	e1
0.117	1068.7	504	1621	e1
0.246	2174.762	1757	2701	e1
0.399	3361.529	2363	4632	e1
0.61	4178.519	3079	5245	e1
0.423	4832.389	3912	5691	e1
0.434	3789.027	3107	4358	e1
0.563	4391.125	3608	5051	e1
0.822	4108.6	2812	5103	e1
0.516	3553.341	2577	4793	e1
0.728	3866.145	2305	5108	e1
0.423	3269.75	2390	4440	e1
0.399	3450.588	1914	5169	e1
0.61	2963.519	1708	4338	e1
0.305	3683.192	3058	4481	e1
1.713	6087.075	2870	9218	e1
0.81	6811.609	4612	9348	e1
0.563	7998.729	5780	10290	e1
0.423	6314.444	3425	9378	e1
6.549	8469.265	3361	11774	e1
0.399	7340.824	4400	10148	e1
0.493	5203.238	3345	6828	e1
0.364	4681.516	3389	5979	e1
0.246	9818.905	8064	11840	e1
0.822	7622.229	5020	9804	e1
2.641	11842.72	5856	16305	e1
1.878	14059.494	8793	18884	e1
6.76	35077.602	22459	51071	e1
2.347	19366.39	9340	28170	e1
1.596	15620.559	11305	21147	e1
1.631	13449.633	7721	18450	e1
0.939	15071.475	11065	20498	e1
0.927	10952.456	6442	15481	e1
6.443	62189.843	38864	65535	e1
29.505	64032.43	27723	65535	e1
11.302	65114.877	52170	65535	e1
16.9	63576.545	24755	65535	e1
1.009	14041.36	7919	19862	e1
0.845	13462.958	5924	19229	e1
1.35	11054.383	3755	17134	e1
5.563	12071.819	2997	20329	e1
3.779	22791.419	8344	35258	e1
1.831	19461.109	10293	27838	e1
0.516	6136.273	3627	9033	e1
2.441	22721.841	10959	32610	e1
2.253	20860.781	8930	32550	e1
3.697	25533.359	10543	43903	e1
2.066	12681.142	6152	16571	e1
2.793	7768.155	2886	11808	e1
0.939	10009.675	6175	14864	e1
0.376	6591.875	4357	9389	e1
0.986	11802.345	6461	16772	e1
1.138	8614.784	4023	15977	e1
2.746	7582.833	3371	11718	e1
2.066	10323.33	5056	17281	e1
0.986	7734.321	4106	12337	e1
0.81	6285.029	2797	12400	e1
5.07	9509.391	2868	21152	e1
4.929	11622.74	1969	24699	e1
2.629	6993.942	2177	11071	e1
0.305	4951.077	3329	7085	e1
0.129	3348	2550	4220	e1
0.376	3771.875	1497	5634	e1
0.399	6001.529	3333	8488	e1
2.253	5462.474	2463	7923	e1
1.138	5374	1851	7137	e1
0.939	4184.212	2054	5897	e1
0.552	8260.723	3019	14624	e1
0.282	4931.083	3768	6837	e1
0.434	8914.811	4278	14190	e1
0.246	3161.143	1849	4775	e1
0.822	7268.4	3816	11885	e1
0.364	5164.097	3113	7806	e1
0.164	3438.643	2179	4742	e1
0.246	5731.143	4138	6969	e1
0.939	6475.8	2975	10869	e1
0.845	8028.694	3947	11251	e1
0.188	4895.375	3520	6687	e1
0.141	5159.25	4298	6149	e1
0.164	4859.929	3285	6411	e1
1.35	19996.557	13483	26347	e1
1.361	19506.336	12980	25181	e1
0.61	13372.635	9380	16923	e1
2.817	23853.321	14781	32805	e1
2.535	13445.611	7622	19508	e1
2.899	14717.968	7072	20513	e1
1.127	9474.635	6328	13034	e1
0.939	11359.263	5003	17868	e1
0.704	6341.167	4483	7815	e1
1.221	13942.067	8416	19127	e1
0.434	5550.432	2930	8287	e1
1.127	4213.458	1692	6657	e1
0.927	15522.949	9436	20798	e1
0.423	17417.611	13036	21758	e1
2.183	16869.554	10616	20710	e1
2.512	30536.991	6877	65535	e1
0.61	8583.077	5232	14218	e1
0.376	8373.344	5179	12284	e1
2.993	23359.278	7262	37937	e1
0.927	11204.468	5166	17943	e1
1.314	11485.152	3157	18496	e1
0.716	13836.721	6630	21541	e1
1.221	18109	11859	24865	e1
2.676	24277.07	16884	32063	e1
0.188	2864.562	2046	3925	e1
0.235	2339.25	1613	3067	e1
0.188	2060.062	1238	2866	e1
0.376	3462.469	2083	5103	e1
0.516	3969.136	1879	7378	e1
0.704	2452.717	1300	3810	e1
0.246	1760.381	1071	2610	e1
0.235	3319.55	2319	4412	e1
0.188	1863.375	1163	2521	e1
0.329	2144.179	1352	2774	e1
0.493	3711.881	2110	5348	e1
0.235	2554	984	3871	e1
1.221	9102.913	3505	13664	e1
0.798	8662.029	4645	11809	e1
0.986	2770.083	1185	4898	e1
1.314	2064.634	811	3348	e1
1.455	5768.234	3035	8813	e1
0.751	3261.688	1731	4599	e1
0.399	3055.382	1847	4707	e1
0.141	1062.583	551	1559	e1
0.106	1308.444	831	1611	e1
1.045	4913.551	2616	6934	e1
0.305	3457.269	2321	4382	e1
0.129	3045.909	2397	3999	e1
0.822	2317.871	1666	2851	e1
1.713	3267.089	1672	5418	e1
1.608	2267.015	1516	2774	e1
1.127	2187.917	1048	3402	e1
0.704	2986.733	1376	5088	e1
0.305	2442.577	1484	3578	e1
0.868	1425.541	494	3267	e1
0.634	4392.667	3112	6299	e1
1.256	8674.748	4748	12606	e1
2.253	9460.427	5225	13222	e1
19.529	19838.626	3962	36021	e1
7.276	28473.965	6352	41920	e1
2.253	27974.609	8217	61312	e1
19.799	31872.276	4370	58768	e1
9.964	42098.969	11160	53720	e1
6.877	27937.997	4779	49280	e1
6.478	28943.545	7782	49552	e1
1.596	27582.603	10298	43023	e1
10.656	23201.51	5599	42624	e1
2.066	13330.625	6524	22124	e1
10.21	32356.982	7609	54399	e1
6.948	25586.495	6369	42543	e1
4.882	42914.976	10481	65535	e1
3.849	38427.345	5251	65535	e1
8.591	57808.645	17845	65535	e1
5.539	11673.146	4193	17210	e1
0.822	9890.557	3734	18336	e1
0.094	6441.125	3990	8538	e1
0.798	9355.618	4401	13627	e1
1.772	14142.331	5184	34302	e1
0.61	9082.692	4794	15885	e1
2.253	8078.052	3684	12902	e1
0.927	6518.899	3220	9084	e1
0.423	7557.5	4460	10375	e1
5.938	59976.658	19125	65535	e1
4.601	46474.89	11566	65535	e1
2.253	30621.885	13387	49095	e1
6.549	49844.919	12995	65535	e1
3.65	28106.672	7829	45281	e1
5.774	57023.27	14102	65535	e1
2.335	17223.683	5792	27494	e1
4.002	47382.718	8780	65535	e1
7.511	51350.281	11338	65535	e1
1.197	29661.167	14574	46781	e1
5.399	61033.837	23936	65535	e1
13.989	51762.458	6979	65535	e1
0.399	10721.971	7692	14225	e1
0.516	12238.932	6836	18050	e1
3.286	23268.532	10141	37301	e1
1.455	18850.589	8771	26764	e1
0.61	11555.712	5167	16124	e1
0.516	13123.341	8484	16418	e1
1.138	8590.32	4049	14332	e1
0.751	14906.125	7814	22362	e1
0.399	6379.235	2331	11961	e1
0.376	10962.406	6799	15194	e1
0.364	7576.032	4884	10677	e1
1.221	11961.894	4864	21691	e1
1.221	14104.481	7764	18902	e1
2.629	11355.955	5955	17170	e1
1.455	12468.145	3533	26198	e1
2.441	6387.077	2255	13326	e1
0.235	9953	6005	15176	e1
0.188	9701	7149	12362	e1
0.246	6440.571	4501	9146	e1
1.35	8186.426	2893	14967	e1
2.817	11027.367	3626	20801	e1
2.066	9232.352	4190	14813	e1
0.399	6253.647	3411	9781	e1
0.434	7392.595	3993	12970	e1
0.141	4312.667	3525	5201	e2
0.141	4319.667	3508	5232	e2
0.599	4211.765	2594	5760	e2
1.221	4229.231	2441	5728	e2
0.399	2005.088	1522	2489	e2
0.751	2855.344	2052	3707	e2
0.399	2874.412	1944	3631	e2
3.697	5097.394	2544	9307	e2
2.347	3240.11	2145	4457	e2
0.305	2983.077	2159	3979	e2
0.61	3324.75	2042	5269	e2
0.188	2849	2483	3148	e2
0.399	2796.706	2082	3600	e2
0.822	3408.514	1643	5410	e2
0.704	2668.417	1318	5817	e2
0.399	3213.588	2366	4070	e2
0.751	4266.391	2201	8474	e2
0.246	3029.524	1884	4218	e2
0.61	2719.769	1725	3758	e2
2.793	3549.861	1736	5051	e2
1.831	7018.551	2978	11216	e2
6.361	12820.14	5712	21030	e2
1.925	5979.53	3609	9299	e2
0.305	4711.962	3281	6890	e2
0.141	13145.25	10494	16582	e2
0.516	15574.068	11967	21763	e2
0.364	10191.903	6377	13468	e2
0.094	7063.25	5121	8893	e2
3.004	11559.027	5237	18972	e2
0.305	9807.385	6727	14354	e2
0.305	7851.654	4415	12335	e2
0.141	6004.667	4288	8144	e2
0.376	8617.5	5922	11523	e2
2.899	13165.32	6680	20575	e2
9.53	13941.196	5427	25866	e2
23.355	28967.703	10846	46929	e2
4.295	36367.421	21867	54922	e2
8.966	40091.448	15670	61568	e2
2.676	39327.289	29361	51824	e2
12.863	34471.023	12281	47719	e2
0.516	23469.273	16726	28653	e2
6.361	15650.28	6231	23104	e2
3.004	15023.973	6701	22050	e2
0.434	9628.297	5969	13214	e2
0.599	13621.098	7861	19668	e2
5.305	36771.889	21803	49564	e2
10.304	40739.408	22039	58957	e2
0.552	12259.596	6710	16400	e2
6.279	15481.022	9128	21625	e2
9.389	16548.914	9497	23404	e2
4.8	14791.303	7952	21855	e2
3.709	7409.101	3829	11931	e2
3.004	10900.945	5762	14681	e2
0.305	13916	9862	18926	e2
1.221	8898.269	5383	14018	e2
3.697	14157.759	7805	19304	e2
0.141	8346.417	7072	10180	e2
0.106	8046	6263	9581	e2
0.094	6101.625	5378	6903	e2
0.188	11650.5	8357	14945	e2
0.329	10412.857	6430	13620	e2
0.141	6943.667	5936	8339	e2
0.188	4913.812	3802	5890	e2
0.305	4952.885	3388	7268	e2
0.516	2544.045	2066	3178	e2
0.599	3591.118	2686	4448	e2
0.399	3219.382	2430	3828	e2
1.455	5158.032	3579	6557	e2
0.681	4670.759	3141	6435	e2
0.07	3755.667	3033	4484	e2
0.986	4716.464	3383	6056	e2
0.106	4769.778	3558	5661	e2
0.282	6133.958	4290	7700	e2
0.106	3138.667	2437	4020	e2
0.704	4800.75	2491	9719	e2
0.516	7045.477	3719	10515	e2
0.61	10629.019	8504	13805	e2
0.399	10414.029	7988	13213	e2
0.599	11089.118	9911	12707	e2
5.774	15758.189	9931	21207	e2
0.399	13397.971	11480	15620	e2
0.235	5640.95	3904	7385	e2
0.094	5595.375	3875	7139	e2
0.246	4728.381	3838	6102	e2
0.376	4746.625	2993	7797	e2
6.525	4472.678	2048	7412	e2
2.23	4772.763	2411	7957	e2
0.845	4891.236	1928	9458	e2
0.235	6835.55	4351	10140	e2
0.094	5844	4166	7088	e2
1.561	6151.271	3666	10466	e2
2.077	6465.497	3541	9116	e2
0.716	7950.033	3598	13139	e2
0.364	5504.935	4265	7448	e2
2.512	4772.019	2191	7554	e2
0.516	4107.886	1374	8180	e2
1.713	8011.514	3615	12969	e2
2.629	7693.103	4726	10796	e2
0.094	7819.75	6156	9348	e2
0.376	8551.188	6286	11341	e2
1.948	9899.163	5009	18013	e2
3.849	7209.091	4339	10176	e2
7.488	8615.737	4635	12955	e2
9.295	9329.569	6141	13041	e2
0.246	6297.381	4341	8001	e2
0.235	8223	7150	9578	e2
0.188	9236.5	6936	11993	e2
3.216	5798	2747	8794	e2
0.094	4480.875	2952	5951	e2
0.106	4086.778	3154	5134	e2
0.188	10139.188	8314	13000	e2
0.282	8942.75	6588	11600	e2
0.305	10357.423	8227	13792	e2
0.141	7000.417	5915	8227	e2
0.188	5366.562	4480	6558	e2
3.544	7653.821	4476	9787	e2
0.141	6643.25	5090	8503	e2
0.986	9390.94	4838	13748	e2
0.235	6027.7	4876	7714	e2
5.093	8593.039	3990	12904	e2
0.129	7265.636	5015	8655	e2
0.188	9153.125	7637	11466	e2
0.246	7601.714	6074	9784	e2
0.423	6558.472	4808	8174	e2
0.094	5569.375	4566	6315	e2
4.272	4475.657	2477	6811	e2
4.295	10092.85	5653	15051	e2
1.009	6841.081	4655	8285	e2
0.845	6110.292	4118	8537	e2
2.183	7086.806	4697	9674	e2
4.178	13386.947	7850	17576	e2
0.434	8400.459	4854	12024	e2
0.516	13800.705	11722	15701	e2
3.544	11784.397	6899	16067	e2
3.216	12123.376	7546	18048	e2
0.164	8508.071	4688	12433	e2
3.38	16213.872	9897	21856	e2
4.295	5059.325	2498	8604	e2
0.927	7097.544	4530	10831	e2
1.361	5351.724	3382	8417	e2
5.211	10004.755	4749	14873	e2
1.455	12593.153	7073	19214	e2
0.516	9105.5	6113	13410	e2
0.188	12485.875	10231	15444	e2
0.376	13012.906	9163	17811	e2
0.845	14075.486	9806	18813	e2
0.599	7187.02	5224	9532	e2
2.23	4438.116	2225	6914	e2
0.81	3969.145	2664	5119	e2
3.204	10751.37	6308	15581	e2
5.845	11255.857	6186	16684	e2
3.826	9485.684	5397	13752	e2
1.138	6331.113	3561	9251	e2
0.599	5023.569	2960	7977	e2
1.138	5640.959	3029	8877	e2
0.188	4098.938	2823	4951	e2
0.07	3228	2653	3990	e2
3.098	7191.045	3366	12026	e2
2.535	18168.569	7854	32497	e2
1.772	19740.583	10405	27830	e2
0.364	20399.516	14222	26069	e2
0.986	21350.595	13574	28210	e2
0.399	12537.941	10514	14833	e2
1.35	15242.965	10287	21160	e2
17.745	22754.41	4820	45657	e2
17.463	31339.912	9491	51190	e2
5.962	20808.85	4015	44002	e2
8.262	9310.176	1957	15977	e2
2.23	4982.479	2119	10780	e2
0.939	8201.562	3713	14150	e2
3.004	8098.801	2251	16816	e2
1.948	3873.747	1421	9494	e2
0.493	10929.214	7105	15437	e2
0.188	10831.312	8082	13412	e2
0.188	10831.312	8082	13412	e2
0.246	11279.952	8081	14335	e2
1.479	14330.262	5674	19872	e2
1.221	10181.788	3848	15616	e2
0.106	10624	7895	13550	e2
0.681	7795.017	3813	10916	e2
1.749	11627.779	6312	16688	e2
1.526	16513.608	4543	24973	e2
0.129	5081.545	3241	6907	e2
0.188	6326.812	4487	8218	e2
0.751	4871.594	3087	6648	e2
1.138	8319.68	3579	15234	e2
0.516	5938.523	3052	8647	e2
0.434	6295.892	4201	8028	e2
0.681	7736.086	4824	9456	e2
0.845	7693.944	4829	10554	e2
0.493	9359.167	6245	12414	e2
0.599	8818.255	5640	11761	e2
0.141	6796.667	5473	8238	e2
0.364	7805.903	3894	10525	e2
1.35	10235.574	6137	14507	e2
0.681	8553.276	5512	12853	e2
0.939	11929.825	8721	15908	e2
0.376	10210.844	7529	13400	e2
0.516	8066.386	5659	9629	e2
0.246	11645.381	8745	15251	e2
0.434	10759.865	6635	15079	e2
0.129	7998.364	6718	8589	e2
0.305	9289.5	6685	12745	e2
3.873	13546.842	4965	19942	e2
0.822	10713.929	6374	15023	e2
3.99	11606.847	4889	17936	e2
8.837	9821.187	2921	15343	e2
0.305	5975.423	3465	9274	e2
0.141	7024	5156	9048	e2
0.188	4087	2112	5845	e2
2.746	24404.97	16089	29281	e2
0.516	19912.114	17559	22641	e2
7.511	27164.433	17874	36158	e2
0.399	19229.5	7003	30223	e2
0.434	18803.405	12957	22768	e2
0.434	17625.811	14076	21449	e2
0.986	20520.333	13957	25454	e2
0.399	11693.912	8005	15997	e2
4.765	6943.222	3452	11143	e2
1.033	5328.989	3013	8561	e2
5.293	12254.756	5617	16941	e2
0.282	11559.458	9803	13585	e2
0.188	11459.312	8351	14669	e2
1.948	5546.301	3248	7008	e2
1.314	4607.75	3349	6037	e2
5.868	4731.396	2462	6763	e2
0.376	9009.438	4942	12623	e2
7.206	6805.435	2536	11574	e2
6.032	5722.14	1745	10679	e2
3.439	7787.901	2671	13249	e2
0.188	10198.625	5498	14080	e2
2.817	16918.571	10455	21268	e2
0.751	13485.547	7402	17743	e2
4.037	18598.215	10420	30512	e2
11.572	18109.218	9785	31962	e2
2.077	17365.616	10208	25798	e2
1.561	22470.06	15766	29055	e2
17.252	25305.657	11833	36248	e2
0.599	13179.451	8694	18458	e2
2.441	13941.856	7494	19763	e2
0.188	10157.562	7409	13187	e2
2.676	22419.868	15104	29163	e2
1.174	11451.12	5613	15936	e2
0.704	11797.35	6727	15825	e2
0.305	16659.346	12536	19769	e2
0.939	16589.987	10366	24032	e2
