# Supplementary material for: The kinesin-3 KIF1C undergoes liquid-liquid phase separation for accumulation of specific transcripts at the cell periphery
Source: EMBO J. 2024 Jun 19;43(15):3192–213. doi: 10.1038/s44318-024-00147-9 (PMC11294625; doi:10.1038/s44318-024-00147-9)
Supplement: Supplementary file 13 — Source data Fig. 1 [file 44318_2024_147_MOESM13_ESM.zip › Figure 1/1C/KIF16B_puncta_size.csv]

Area	Mean	Min	Max	Experiments
0.822	1729.314	696	3385	e1
0.399	1119.735	485	1768	e1
0.376	1103.938	539	1920	e1
0.399	1284.529	532	2546	e1
0.188	1089.812	644	1436	e1
0.246	551.524	396	872	e1
0.376	1328.188	568	2046	e1
0.376	1012.75	538	1678	e1
0.235	927.45	642	1382	e1
0.246	519.143	350	751	e1
0.704	2133.383	684	3613	e1
0.376	1269.469	783	2129	e1
0.246	640.429	364	998	e1
0.516	1152.386	737	1921	e1
0.516	1071.273	620	1880	e1
0.305	475.769	344	751	e1
0.61	919.846	441	1961	e1
0.376	446.562	350	618	e1
0.434	640.595	418	1051	e1
0.376	430.75	292	683	e1
0.423	587.556	304	987	e1
0.423	963.306	465	1787	e1
0.188	410.75	334	524	e1
0.188	378	300	512	e1
0.376	1191.781	641	2017	e1
0.61	915.5	397	1767	e1
0.305	759.923	456	1252	e1
0.399	630	369	989	e1
0.434	822.973	422	1479	e1
0.376	488.625	289	777	e1
0.399	559.441	323	1068	e1
0.845	1192.736	380	2877	e1
0.235	558.75	365	792	e1
0.399	666.588	402	1063	e1
0.399	633	377	973	e1
0.399	1029.441	583	1744	e1
0.399	452.206	301	623	e1
0.235	635.4	388	966	e1
0.423	1142.25	565	1853	e1
0.81	1205.319	444	1935	e1
0.434	800.297	510	1171	e1
0.516	903.114	425	1558	e1
0.599	1091.176	573	1911	e1
0.246	456.524	329	600	e1
0.376	864.062	464	1516	e1
0.364	825.387	484	1408	e1
0.246	618.143	462	825	e1
0.364	618.258	462	964	e1
0.364	918.194	486	1498	e1
0.434	739.514	533	1051	e1
0.704	1243.033	511	2230	e1
0.751	776.328	466	1216	e1
0.61	688.692	435	1124	e1
0.751	1085.859	438	2232	e1
0.235	546	379	766	e1
0.434	1055.757	707	1425	e1
0.434	1113.595	802	1733	e1
0.399	813.382	547	1149	e1
0.235	601.1	478	757	e1
0.364	1170.484	576	1975	e1
0.493	1730.762	854	2566	e1
0.516	738.636	484	1189	e1
0.364	716.419	448	1282	e1
0.704	820.717	456	1370	e1
0.364	794.258	504	1224	e1
0.399	976.5	636	1381	e1
0.376	975.406	649	1249	e1
0.364	1298.032	843	2112	e1
0.376	816.969	487	1293	e1
0.305	1248.462	757	2273	e1
0.305	1134.308	694	1944	e1
0.751	1918.797	704	3598	e1
0.516	797.295	463	1499	e1
0.493	1236.714	777	1930	e1
1.009	2695.674	1258	5099	e1
0.751	941.062	525	1475	e1
0.822	1820.486	630	4247	e1
0.235	1381.2	920	1925	e1
0.516	1028	655	1403	e1
0.599	1094	635	1711	e1
0.61	1015.942	570	1442	e1
0.423	1065.972	657	1716	e1
0.423	856.722	469	1375	e1
0.434	1379.973	923	2177	e1
0.399	1044.5	706	1346	e1
0.939	1531.612	757	2775	e1
0.704	1529.317	778	2776	e1
0.81	959.536	557	1912	e1
0.822	1022.557	630	1382	e1
0.305	607.423	423	908	e1
0.246	748.095	495	1080	e1
0.399	900.559	543	1433	e1
0.704	954.917	597	1449	e1
0.516	823	516	1399	e1
0.246	689.381	522	941	e1
0.305	759.077	602	993	e1
0.61	804.077	553	1318	e1
0.704	896.95	560	1325	e1
0.751	1527.406	840	2724	e1
0.399	1120.176	593	2097	e1
0.704	1612.333	671	3448	e1
0.434	1131.378	615	1852	e1
0.423	1636.972	698	2656	e1
0.423	1680.25	1141	2434	e1
0.599	1961.333	704	3728	e1
0.516	876.341	544	1412	e1
0.516	787.386	510	1271	e1
0.376	747.5	440	1197	e1
0.716	2428.131	1034	4521	e1
0.81	1926.928	531	4589	e1
0.704	1317	823	1856	e1
0.305	1579.462	894	2312	e1
0.516	1255.955	792	1639	e1
0.516	1296.159	726	1962	e1
0.399	1227.471	724	1935	e1
0.434	1043.135	604	1582	e1
0.423	1965.944	1106	2939	e1
0.516	1129.864	551	2050	e1
0.423	1335.028	713	2189	e1
0.423	1038.639	587	1647	e1
0.704	1078.9	589	1730	e1
0.399	1128.441	719	1563	e1
0.399	790.324	500	1358	e1
0.399	677.706	342	1164	e1
0.434	1001.595	585	1766	e1
0.399	1038.735	655	1608	e1
0.305	879.615	616	1189	e1
0.493	1208.857	757	1686	e1
0.516	1303.227	787	2053	e1
0.376	1424.969	794	2080	e1
0.376	1116.031	783	1547	e1
0.434	827.162	553	1419	e1
0.493	631.357	393	937	e1
0.751	935.172	430	1917	e1
0.516	783.455	454	1369	e1
0.516	488.273	356	748	e1
0.822	653.971	402	1140	e1
0.81	900.232	576	1355	e1
0.704	1233.933	658	2249	e1
0.939	1245.237	740	1749	e1
0.822	724.557	510	990	e1
1.127	880.167	509	1191	e1
0.376	722.219	497	1072	e1
0.364	870.323	665	1045	e1
0.434	666.838	543	946	e1
0.364	531.387	437	762	e1
0.516	901.432	561	1406	e1
0.61	794.615	507	1116	e1
0.61	977.308	721	1279	e1
0.61	937.885	688	1148	e1
0.927	747.557	470	1217	e1
0.822	631.971	431	848	e1
0.61	1402.692	925	2009	e1
0.822	1384.4	683	2366	e1
0.516	1172.045	793	1624	e1
0.516	1410.295	1004	2005	e1
0.493	1155.952	856	1541	e1
0.516	1130.477	696	1602	e1
0.305	964.269	772	1183	e1
0.364	1567.871	1021	2082	e1
0.399	1079.147	861	1341	e1
0.399	991.294	741	1245	e1
0.61	1264.712	840	1857	e1
0.434	546.757	347	778	e1
0.493	665.238	383	1037	e1
0.493	863.714	509	1474	e1
0.376	922.25	709	1193	e1
0.599	1456.255	769	2417	e1
0.704	1124.4	723	1428	e1
0.516	711.364	436	1083	e1
0.399	1305	942	1701	e1
0.599	1015.588	501	1779	e1
0.516	823.136	578	1170	e1
0.423	856.917	560	1196	e1
0.681	681.345	400	1125	e1
0.61	608.981	429	948	e1
0.61	855.923	573	1258	e1
0.61	794.173	555	1136	e1
0.599	774.49	485	1071	e1
0.399	1647.529	1143	2277	e1
0.516	1632.727	779	2799	e1
0.516	1288.932	758	2180	e1
0.399	1016.824	673	1648	e1
0.599	950.255	570	1635	e1
0.399	879.912	547	1394	e1
0.399	1006.176	725	1398	e1
0.516	782.545	390	1510	e1
0.61	884.385	525	1227	e1
0.399	2110.235	1243	3215	e1
0.364	1416.677	896	1850	e1
0.516	932.273	651	1281	e1
0.704	1364.3	507	2754	e1
0.81	1803.42	1084	3167	e1
0.399	1046.647	581	1932	e1
0.305	765.885	488	1149	e1
0.305	2147.077	1054	3938	e1
0.305	2578.577	1619	4263	e1
0.188	2416.688	1543	3514	e1
0.246	3500.143	2348	5123	e1
0.246	1909.429	954	3418	e1
0.246	983.19	699	1272	e1
0.246	1197.048	850	1763	e1
0.188	1121.562	790	1716	e1
0.305	2957.615	1856	4771	e1
0.305	3854.923	1945	6098	e1
0.188	2091.562	1278	2885	e1
0.246	1752.524	937	2815	e1
0.399	3793.676	1732	6349	e1
0.305	3044.269	1661	5316	e1
0.376	3391.844	1684	6240	e1
0.246	1712.714	1074	2640	e1
0.364	2881.097	1578	4989	e1
0.376	3705.062	1645	6822	e1
0.399	2728	1430	4899	e1
0.434	3137.973	1917	4855	e1
0.399	4316.235	1958	6705	e1
0.681	3595.948	1547	6259	e1
0.61	3307.385	1205	6744	e1
0.493	3675.524	1494	5737	e1
0.246	1045.571	611	1904	e1
0.235	1109	650	1833	e1
0.376	1551.625	757	3473	e1
0.61	2054.769	1126	3651	e1
0.376	908.938	488	1784	e1
0.246	1345.571	720	2465	e1
0.516	2465.818	1226	4227	e1
0.305	1555.769	901	2669	e1
0.305	1032	556	1789	e1
0.434	1624.838	731	3455	e1
0.61	1421.288	670	2988	e1
0.399	985.912	522	1822	e1
0.61	1446.154	657	3000	e1
0.822	1591.586	778	3312	e1
0.516	1733	786	3786	e1
0.399	1798.941	916	3404	e1
0.376	1257.562	680	2635	e1
1.009	2124.523	753	5212	e1
0.822	1975.943	975	3859	e1
0.81	2205.159	770	5986	e1
0.423	1220.667	662	1957	e1
0.423	1468.861	915	2205	e1
0.305	1012.385	695	1837	e1
0.305	949.385	635	1694	e1
0.516	1952.023	1097	4095	e1
0.434	1924.946	1062	3284	e1
0.434	1423.703	790	2468	e1
0.305	1495.423	915	2315	e1
0.434	1442.973	749	2613	e1
0.246	1513.857	1112	2015	e1
0.305	2163.731	1263	2978	e1
0.423	2576.5	1343	3600	e1
0.399	1923.059	939	3754	e1
0.305	1099.462	705	1686	e1
0.516	1089.318	596	2096	e1
0.61	1281.096	861	1941	e1
0.681	1078.172	641	2001	e1
0.423	1566.361	784	2576	e1
0.704	1646.767	611	3254	e1
0.399	1185.794	757	1998	e1
0.434	1568.919	968	2437	e1
0.516	2031.091	977	3401	e1
0.704	2057.883	984	3853	e1
0.516	1273.114	626	2387	e1
0.305	869.423	526	1512	e1
0.376	2316.375	1292	4155	e1
0.81	1456.275	736	3074	e1
0.305	1302.962	790	2104	e1
0.423	2325.333	1411	3383	e1
0.305	1779.077	1168	2335	e1
0.376	1099.344	716	1697	e1
0.434	1260.054	624	2533	e1
0.399	855.676	483	1467	e1
0.434	959.595	588	1576	e1
0.399	735.706	505	1138	e1
0.516	1111.25	540	2520	e1
1.455	1871.129	838	4625	e1
0.939	1437.55	550	3683	e1
0.704	1260.217	501	2835	e1
0.305	673.269	445	1025	e1
0.822	1389.071	688	2762	e1
0.822	1825.443	1050	3877	e1
0.681	1114.741	637	1957	e1
0.364	814.839	511	1658	e1
0.434	975.378	614	1483	e1
0.704	2600.633	1165	5627	e1
0.434	1377.676	665	2523	e1
0.305	812.269	543	1402	e1
0.751	1835.281	764	4446	e1
0.516	1108.227	592	2089	e1
0.61	1196.731	533	2964	e1
0.516	1611.568	866	3219	e1
0.246	834.619	519	1316	e1
0.434	1649.162	849	2969	e1
0.61	1508.865	704	3071	e1
0.434	1332.081	780	2081	e1
0.939	1778.487	876	3192	e1
0.434	2496.568	1227	4784	e1
0.376	1869.031	1090	3431	e1
0.516	3278.75	1744	5884	e1
0.434	2137.297	898	3651	e1
0.399	2841.265	1489	4688	e1
0.399	1648.912	1110	2337	e1
0.376	1503.969	959	2429	e1
0.704	2223.383	881	4726	e1
0.141	886.25	674	1268	e1
0.423	1554.389	841	2803	e1
0.246	924.905	604	1408	e1
0.305	1490.769	780	2537	e1
0.493	1471.976	741	2685	e1
0.434	1320.378	636	2532	e1
0.61	1501.231	776	2941	e1
0.246	1003.524	728	1445	e1
0.434	1809.486	918	3036	e1
0.188	1201.938	851	1567	e1
0.399	2457.912	1253	4191	e1
0.399	1424.441	789	2192	e1
0.305	1666	1046	2482	e1
0.704	2460.7	1158	4632	e1
0.434	1253.324	647	2502	e1
0.399	896.529	442	1609	e1
0.599	1218.333	784	1838	e1
0.434	1699.73	808	3324	e1
0.516	1294.682	679	2558	e1
0.61	1730.596	1030	2772	e1
0.81	1669.812	708	4047	e1
0.81	1627.797	770	3213	e1
0.235	880.05	589	1351	e1
0.399	1374.824	889	1881	e1
0.399	1512.265	974	2411	e1
0.376	1329.594	786	2358	e1
0.305	1874.769	1037	3284	e1
0.376	1464.906	1096	2055	e1
0.516	1735.886	835	3286	e1
0.376	2190.688	1264	3326	e1
0.423	3043.083	1471	4481	e1
0.704	2824.367	1745	4562	e1
0.399	1607.559	941	2802	e1
0.434	1898.189	1064	2941	e1
0.61	1746.288	843	3645	e1
0.305	1673.885	1091	2600	e1
0.434	1598.595	817	2855	e1
0.376	1980	1237	2642	e1
0.434	1533.162	931	2132	e1
0.516	1367.364	590	2853	e1
0.376	1430.5	765	2617	e1
0.61	2706.673	1186	5501	e1
0.305	1108.5	854	1567	e1
0.61	1275.212	677	2272	e1
0.681	3210.172	1244	6575	e1
0.599	2005.647	881	4236	e1
0.399	1338	888	2216	e1
0.434	2472.054	1400	4269	e1
0.516	1283.114	718	2394	e1
0.516	1114.205	658	1806	e1
0.516	1447.545	710	2976	e1
1.009	1534.442	949	2360	e1
0.822	1530.757	747	2754	e1
0.822	1418.429	618	3478	e1
0.364	774.097	456	1330	e1
0.434	1635.162	781	3533	e1
0.399	1085.412	590	2185	e1
0.376	900.094	540	1609	e1
0.516	1045.591	626	1746	e1
0.516	1424.977	687	3210	e1
0.516	1131.455	628	2373	e1
0.434	2138.027	1021	4351	e1
0.399	2176.235	1086	4119	e1
0.681	2146.155	853	4950	e1
0.939	1868.263	754	4139	e1
0.704	1525.733	736	2896	e1
0.751	1427.672	684	2672	e1
0.751	1569.25	813	3273	e1
0.61	3203.308	1526	5789	e1
0.305	1363.346	853	2093	e1
0.61	1441.904	702	2733	e1
0.939	1632.713	723	3208	e1
0.822	2374.957	820	4933	e1
0.716	2176.295	1008	4743	e1
0.599	2312.529	1264	4259	e1
0.939	2242.325	1002	4815	e1
0.939	2765.75	1126	6813	e1
0.599	2419.608	1260	4871	e1
0.493	1673.857	836	3131	e1
0.434	2288.432	1183	4621	e1
0.423	1616.167	714	3324	e1
0.751	1544.172	650	3813	e1
0.822	2597.414	1223	4082	e1
0.399	2537.353	1361	4090	e1
0.423	2945.917	1551	5474	e1
0.434	1222.162	672	2219	e1
0.516	1122.5	716	1699	e1
0.376	1099.688	646	2189	e1
0.61	1172.885	638	2428	e1
0.822	2453.814	857	5344	e1
0.81	1861.043	695	4314	e1
0.376	1049.375	748	1462	e1
0.423	1009.889	629	1708	e1
0.516	1936.068	870	4019	e1
0.516	1648.318	622	3902	e1
0.704	1232.233	526	2885	e1
0.399	2065.765	892	4162	e1
0.516	1683.091	598	3695	e1
0.376	1061.594	620	2246	e1
0.822	1458.314	587	3406	e1
0.704	1036.283	484	2565	e1
0.822	2019.2	635	4865	e1
0.364	686.935	455	1191	e1
0.516	1629.841	851	3080	e1
0.399	1091.794	755	1665	e1
0.399	956	611	1400	e1
0.376	1043.094	663	1734	e1
0.599	1361.118	584	2911	e1
1.314	1796.982	546	4873	e1
0.599	1618.275	908	2479	e1
0.376	899.812	520	1452	e1
0.939	1437.525	757	2491	e1
0.493	1924.381	819	3389	e1
0.364	1849.742	909	2993	e1
0.516	1570.25	787	3077	e1
0.423	977.667	495	1743	e1
0.399	1081.147	548	1901	e1
0.493	1190.905	561	1938	e1
1.033	1277.398	495	2406	e1
0.599	1268.529	767	2094	e1
0.376	1004	676	1558	e1
0.305	770.269	429	1276	e1
0.399	1023.412	564	1897	e1
0.364	863.452	486	1526	e1
0.364	996.258	527	1806	e1
0.364	793.871	477	1249	e1
0.364	1343.419	659	2560	e1
0.235	779.7	485	1254	e1
0.516	1046.091	433	1992	e1
0.61	1149.865	626	2006	e1
0.364	713.645	394	1345	e1
0.423	852.556	468	1381	e1
0.423	790.583	479	1402	e1
0.376	587.406	409	882	e1
0.599	983.608	523	1793	e1
0.704	1106.717	576	2022	e1
0.434	581.919	411	882	e1
0.188	607.25	451	838	e1
0.376	931.781	529	1443	e1
0.516	1262.636	629	2295	e1
0.376	972.781	471	1586	e1
0.376	854	462	1366	e1
0.376	1023.562	531	1820	e1
0.364	1170.548	734	1940	e1
0.399	1122.676	576	2097	e1
0.434	1464.486	868	2452	e1
0.434	1198.351	588	2120	e1
0.81	973.348	475	1648	e1
0.246	584.238	395	874	e1
0.188	600.812	419	879	e1
0.493	976.571	398	1836	e1
0.704	1047.367	480	2317	e1
0.364	595.613	344	958	e1
0.516	1343.091	652	2406	e1
0.516	884.045	501	1566	e1
0.399	1163.735	585	1845	e1
0.516	1387.114	667	2585	e1
0.493	1585.095	863	2617	e1
0.188	845.688	617	1293	e1
0.423	1323.167	612	2425	e1
0.434	962.108	615	1625	e1
0.376	699.312	536	937	e1
0.305	749.346	445	1165	e1
0.599	1278.059	688	2363	e1
0.81	1378.116	745	2469	e1
0.61	1079.577	655	1799	e1
0.423	931.944	551	1706	e1
0.751	1127.828	507	2343	e1
0.423	786.611	391	1444	e1
0.376	682.031	411	1234	e1
0.399	632.559	434	953	e1
0.434	744.297	522	1153	e1
0.399	1011.206	553	1970	e1
0.704	891.083	543	1788	e1
0.399	896.765	658	1274	e1
0.516	1037.318	623	1788	e1
0.364	1052.968	690	1626	e1
0.516	951.591	374	1921	e1
0.399	1466.912	895	2171	e1
0.364	1228.968	690	2044	e1
0.516	1526.5	823	2553	e1
0.399	1069.441	634	1546	e1
0.423	1507.389	747	2502	e1
0.516	1367.318	925	1948	e1
0.423	1289.694	895	2113	e1
0.246	839.619	633	1209	e1
0.305	1148.038	755	1693	e1
0.516	1935.864	1058	3272	e1
0.516	1384.341	724	2368	e1
0.516	996.977	432	1952	e1
0.704	1258.083	624	2067	e1
0.516	861	574	1276	e1
1.596	1442.294	722	2447	e1
1.009	938.907	645	1508	e1
0.516	538.636	384	823	e1
0.235	709.05	440	1076	e1
0.423	1021.556	608	1760	e1
0.305	1476.692	938	2266	e1
0.681	883.086	499	1712	e1
0.305	1453.692	898	2175	e1
0.493	1479.619	763	2198	e1
0.376	1210.844	651	2178	e1
0.305	1052.731	774	1503	e1
0.516	1820.068	708	3028	e1
0.939	1230.55	702	1962	e1
0.399	895.088	528	1478	e1
0.399	1198.412	922	1581	e1
0.246	745.857	570	1045	e1
0.423	1097.25	755	1656	e1
1.138	1388.969	651	2746	e1
0.927	1004.139	591	1718	e1
1.138	1431.351	694	2538	e1
0.927	1179.165	557	2257	e1
0.704	618.317	429	961	e1
0.822	1002.786	589	1774	e1
0.399	649.382	464	889	e1
0.516	739.023	516	1034	e1
0.423	1193.167	720	1850	e1
0.822	949.957	551	1415	e1
0.493	640.976	463	917	e1
0.939	1269.125	607	2544	e1
0.939	1043.35	605	1674	e1
0.986	1013.179	557	1694	e1
0.599	1749	854	2800	e1
0.61	1788.962	1024	2620	e1
0.399	1422.853	987	1863	e1
0.61	1046.019	707	1522	e1
0.516	1024.136	670	1626	e1
0.681	1294.69	660	2109	e1
0.704	1266.883	635	2030	e1
0.599	1575.804	801	2460	e1
0.516	779.114	531	1216	e1
0.61	1454.808	960	2147	e1
0.434	803.135	642	1037	e1
0.399	748.382	570	971	e1
0.704	1195.35	780	1734	e1
0.599	1018.765	661	1498	e1
0.939	1594.463	877	2793	e1
0.986	1710.155	696	3172	e1
0.704	1586.383	735	2726	e1
0.716	1124.689	565	2209	e1
0.61	1215.25	664	2332	e1
0.704	1737.367	1210	2704	e1
0.81	944.667	588	1407	e1
0.822	961.557	620	1641	e1
0.376	881.312	402	1937	e1
0.376	976.688	584	1701	e1
0.399	1129	433	2109	e1
0.188	771.938	508	1123	e1
0.305	1160.115	699	1910	e1
0.399	1654.265	526	3152	e1
0.516	1442.364	602	2928	e1
0.399	1549.353	611	3171	e1
0.399	945.5	450	1715	e1
0.399	1231.794	629	2249	e1
0.305	1168.615	514	2303	e1
0.141	581.417	416	793	e1
0.516	1488.955	590	2657	e1
0.305	641.038	404	1088	e1
0.305	575.462	364	1062	e1
0.246	718.143	416	1219	e1
0.364	755.129	459	1268	e1
0.516	1187.932	452	2996	e1
0.246	460.857	336	677	e1
0.246	519.524	356	820	e1
0.305	933.192	432	1843	e1
0.516	867.364	377	2036	e1
0.493	746.167	395	1472	e1
0.282	1105.292	603	1871	e1
0.434	1431.486	596	2916	e1
0.305	676.846	430	1118	e1
0.399	1006.471	430	2218	e1
0.376	861.531	417	1835	e1
0.246	582.905	392	896	e1
0.399	943.176	373	1905	e1
0.434	1301.892	582	2882	e1
0.493	860.119	507	1576	e1
0.246	528.476	361	809	e1
0.305	863.308	449	1530	e1
0.246	675.762	403	1197	e1
0.246	546.381	341	937	e1
0.305	805.462	391	1574	e1
0.364	1952.742	773	3509	e1
0.305	1348.462	607	2509	e1
0.246	548.476	439	774	e1
0.376	741.281	474	1305	e1
0.188	430.375	338	594	e1
0.376	474.812	309	821	e1
0.235	1268.4	592	2298	e1
0.305	1044.577	460	1978	e1
0.376	740.781	449	1259	e1
0.129	521.455	378	696	e1
0.376	755.312	414	1603	e1
0.305	889.577	560	1616	e1
0.434	543.108	363	828	e1
0.493	1033.119	464	1619	e1
0.364	673.613	399	1008	e1
0.235	728.1	492	1013	e1
0.376	928.344	427	1680	e1
0.423	659.917	429	1002	e1
0.434	1322.216	495	2559	e1
0.399	924.235	458	1918	e1
0.376	1234.875	537	2675	e1
0.235	1113.6	568	2046	e1
0.188	1376.062	879	2004	e1
0.434	1574.865	648	3187	e1
0.399	1204.265	555	2438	e1
0.434	1003.649	508	2028	e1
0.376	765.438	392	1552	e1
0.516	2001.318	712	4349	e1
0.376	721.781	369	1595	e1
0.376	791.625	460	1677	e1
0.376	1146	485	2430	e1
0.141	750.25	508	1021	e1
0.399	882.147	369	2036	e1
0.129	557.091	349	751	e1
0.188	601.062	364	877	e1
0.376	964.219	571	1804	e1
0.188	1284.062	743	1992	e1
0.305	1351.462	694	2205	e1
0.246	1342.429	845	2333	e1
0.246	947.333	589	1555	e1
0.246	718.143	503	1110	e1
0.282	1370.125	578	2702	e1
0.376	1156.531	535	2444	e1
0.364	972.742	478	1887	e1
0.376	1326.344	640	2488	e1
0.246	788.286	425	1241	e1
0.188	525.312	367	773	e1
0.141	621.083	484	881	e1
0.376	724.281	474	1225	e1
0.305	1053.346	590	1683	e1
0.305	1325.808	705	2373	e1
0.305	609.846	376	1019	e1
0.399	736.235	407	1509	e1
0.399	884.618	394	1753	e1
0.434	1017.892	485	1793	e1
0.141	952.417	697	1309	e1
0.246	863.333	590	1356	e1
0.188	558.75	443	746	e1
0.305	786.5	539	1179	e1
0.094	662.75	472	818	e1
0.376	647.812	424	1037	e1
0.399	1615	749	2996	e1
0.364	914.839	519	1806	e1
0.423	878.75	463	1530	e1
0.399	859.176	452	1611	e1
0.516	1531.705	782	3310	e1
0.434	1322.757	491	2726	e1
0.235	585.6	424	947	e1
0.516	992.659	513	2169	e1
0.188	590.938	366	902	e1
0.246	693.905	439	1095	e1
0.434	1657.459	783	3825	e1
0.246	452.571	333	657	e1
0.188	513.062	329	678	e1
0.305	556.615	411	804	e1
0.434	697.486	413	1310	e1
0.61	620.519	380	1161	e1
0.61	749.019	412	1415	e1
0.376	548.25	387	821	e1
0.246	741.429	505	1181	e1
0.399	702.088	423	1282	e1
0.516	1221.432	711	1930	e1
0.751	732.641	490	1043	e1
0.516	838.273	525	1332	e1
0.434	1222.73	776	2090	e1
0.399	866.882	605	1374	e1
0.61	859.769	480	1569	e1
0.423	1378.917	700	2530	e1
0.822	1266.871	562	2445	e1
0.927	996.544	464	1895	e1
0.376	777.5	554	1184	e1
0.434	815.757	512	1252	e1
0.986	1189.036	603	2297	e1
1.713	1269.836	565	2680	e1
1.221	1315.24	529	2700	e1
1.009	1185.849	566	2352	e1
1.713	1353.281	526	3187	e1
0.704	1106.367	456	2605	e1
0.927	803.557	406	1678	e1
0.939	1079.787	444	2404	e1
1.479	1294.944	432	3221	e1
0.434	917.243	454	1795	e1
0.516	1036.818	497	2044	e1
0.376	811.906	465	1337	e1
0.246	615.952	431	839	e1
0.845	1004.944	388	2338	e1
0.563	826.729	350	1599	e1
0.399	882.618	489	1509	e1
0.81	1408.246	482	2919	e1
0.681	869.741	370	1686	e1
1.455	1518.694	502	3760	e1
1.009	1560.977	534	3056	e1
0.516	1256.136	600	2363	e1
0.399	1217.824	538	2098	e1
0.751	1165.781	403	2267	e1
0.704	1230.917	510	2275	e1
0.845	1291.208	386	3250	e1
0.751	823.516	420	1726	e1
0.61	654.577	389	1074	e1
0.716	1107.541	484	1964	e1
0.704	1198.25	531	2397	e1
0.751	1505.672	473	3267	e1
0.939	833.4	348	1893	e1
0.751	807.422	371	1790	e1
0.716	936.77	409	1896	e1
0.986	1255.952	579	2669	e1
0.845	894.653	415	2087	e1
0.681	1145.69	519	2133	e1
1.045	973.91	445	1914	e1
0.845	1091.611	417	2445	e1
0.845	981.736	379	2130	e1
1.314	1711.482	511	4575	e1
0.704	878.15	418	2025	e1
1.127	1214.021	430	3277	e1
0.822	975.957	410	2425	e1
0.81	861.304	429	1416	e1
0.246	1608.286	780	2619	e1
0.235	1726.3	940	2650	e1
0.376	1550.656	718	3129	e1
0.399	1121.941	496	2243	e1
0.094	699.875	459	983	e1
0.423	1290.444	611	2541	e1
0.106	629.111	524	796	e1
0.094	673.25	474	879	e1
0.364	1706.903	832	3132	e1
0.305	1375.769	839	2126	e1
0.305	1351.885	888	2054	e1
0.305	1341.346	814	2512	e1
0.188	815.812	527	1280	e1
0.305	1251.615	679	2427	e1
0.188	1017.25	525	1598	e1
0.305	604.654	429	916	e1
0.423	1317.361	554	2395	e1
0.434	1634	767	2713	e1
0.376	880.438	492	1752	e1
0.751	1635.578	622	3498	e1
0.493	1504.881	653	3543	e1
0.516	1546.841	632	2978	e1
0.399	1017.676	621	1802	e1
0.376	738.688	392	1679	e1
0.376	807.219	401	1815	e1
0.704	1702.317	728	4065	e1
0.516	1202.818	476	3414	e1
0.305	751.385	451	1311	e1
0.376	975.938	432	2502	e1
0.423	943.833	472	2096	e1
0.423	1481.333	748	2809	e1
0.305	648.654	422	1265	e1
0.399	1125.088	488	2350	e1
0.305	1068	560	2271	e1
0.399	1678.971	597	2868	e1
0.376	1650.875	760	3439	e1
0.246	1613.762	1020	2543	e1
0.094	1095.75	681	1536	e1
0.423	1382.611	733	2459	e1
0.822	915.971	498	1689	e1
0.61	958.981	531	1747	e1
0.399	1826.059	638	4891	e1
0.305	835.423	389	1727	e1
0.493	1146.69	471	3010	e1
0.305	1331.962	762	2443	e1
0.434	1435.811	844	2948	e1
0.364	1085.645	654	2103	e1
0.305	1366.962	902	2226	e1
0.235	882.4	543	1503	e1
0.376	1067.094	561	2069	e1
0.399	1285.441	635	2975	e1
0.423	1862.111	687	4274	e1
0.516	1724.977	804	3664	e1
0.305	889.192	565	1651	e1
0.364	983.452	496	2453	e1
0.305	1091.115	545	1841	e1
0.246	1074.762	616	1750	e1
0.376	1731.562	743	3272	e1
0.246	1194.571	552	2426	e1
0.399	1250.441	709	2462	e1
0.305	1047.731	673	1734	e1
0.188	1177.438	820	1939	e1
0.493	1446.714	633	2729	e1
0.364	1153.839	562	2136	e1
0.235	968.9	495	1776	e1
0.188	1178.062	676	1917	e1
0.235	942.4	606	1454	e1
0.094	1470.875	1110	1800	e1
0.246	1456.619	956	2415	e1
0.399	1513.324	769	3083	e1
0.599	1705.745	711	3021	e1
0.423	1355.778	618	2263	e1
0.516	1646.909	794	2609	e1
0.305	817.5	522	1271	e1
0.094	783.375	609	1038	e1
0.599	991.235	495	1820	e1
0.939	1269.487	577	2444	e1
0.434	1838.297	762	2954	e1
0.599	1827.784	780	3239	e1
0.423	1217.222	582	1872	e1
0.434	1543.189	899	2246	e1
0.61	1174.865	614	2107	e1
0.188	1476.062	770	2402	e1
0.399	1287.912	560	2369	e1
0.704	1313.85	659	2481	e1
0.434	1171.027	620	1826	e1
0.376	942.625	652	1368	e1
0.434	1520.135	801	2889	e1
0.246	1373.762	753	2157	e1
0.188	1362.312	702	2112	e1
0.634	1746.352	652	2984	e1
0.305	1572.577	627	2760	e1
0.305	1609.769	939	2214	e1
0.376	1616.625	744	2865	e1
0.305	1811.077	1072	2926	e1
0.516	1548.682	730	3007	e1
0.141	897.083	523	1394	e1
0.164	861	544	1210	e1
0.246	1037.048	545	1838	e1
0.376	1794.875	897	2989	e1
0.129	1040.727	560	1470	e1
0.141	704.833	468	913	e1
0.094	918.75	583	1210	e1
0.246	1318.762	776	1990	e1
0.364	2247.032	1092	4050	e1
0.399	2071.382	793	3575	e1
0.246	1106.238	680	1886	e1
0.399	1304.676	561	2526	e1
0.399	970.382	496	1965	e1
0.188	825.812	608	1206	e1
0.188	833.188	575	1211	e1
0.376	876.688	578	1288	e1
0.305	1396.654	861	2083	e1
0.376	1196.5	647	2202	e1
0.434	1210.405	681	2377	e1
0.399	1221.588	630	2633	e1
0.399	1118.206	589	2375	e1
0.423	1491.639	697	2616	e1
0.61	982.692	466	2278	e1
0.188	670.25	491	912	e1
0.246	741	491	997	e1
0.399	835.235	440	1508	e1
0.305	736.462	400	1230	e1
0.399	814.794	426	1626	e1
0.399	772.912	424	1577	e1
0.246	932.476	687	1218	e1
0.516	1172.864	598	2140	e1
0.305	860.192	563	1493	e1
0.141	673.917	510	875	e1
0.188	724.5	522	1074	e1
0.129	698.909	590	892	e1
0.376	1506.125	657	2459	e1
0.188	610.375	457	842	e1
0.188	692.562	561	930	e1
0.235	820.65	530	1220	e1
0.305	876.769	531	1443	e1
0.305	1453.308	698	2564	e1
0.188	608	395	851	e1
0.399	917.059	434	1769	e1
0.399	1036.529	589	1795	e1
0.235	718.65	528	978	e1
0.305	819.462	536	1424	e1
0.681	1079.483	567	2072	e1
0.141	1073.5	633	1570	e1
0.188	801.188	531	1216	e1
0.246	911.143	545	1316	e1
0.141	1259	628	1912	e1
0.399	1573.529	675	2888	e1
0.305	943.538	540	1509	e1
0.423	1338.75	613	2613	e1
0.434	2547.432	1419	4151	e1
0.188	1606.75	1132	2164	e1
0.399	2012.441	1168	2989	e1
0.246	1351.81	974	1929	e1
0.364	1426.613	838	2432	e1
0.61	1809.423	692	3362	e1
0.364	1325.548	547	2640	e1
0.399	1202.441	507	2605	e1
0.399	1339.382	592	2466	e1
0.129	822.636	630	1063	e1
0.235	785.5	522	1229	e1
0.376	911.75	478	1732	e1
0.246	946.714	499	1645	e1
0.305	908.5	534	1707	e1
0.516	1149.523	477	2492	e1
0.704	1638.733	643	3521	e1
0.376	1416.938	755	2533	e1
0.235	1437	867	2380	e1
0.305	1751.154	664	3229	e1
0.305	1430.846	570	2480	e1
0.188	984	740	1431	e1
0.399	1254.882	561	2519	e1
0.423	994.333	530	1937	e1
0.61	1352	597	3228	e1
0.423	1178.861	595	2252	e1
0.751	1227.203	520	2725	e1
0.188	1135.875	714	1845	e1
0.305	1442.154	751	2408	e1
0.599	1531.922	751	2639	e1
0.423	1685.194	905	3036	e1
0.246	1486.048	886	2303	e1
0.305	1858.038	965	3005	e1
0.188	982.312	745	1427	e1
0.188	1141.062	836	1691	e1
0.399	1353.559	701	2226	e1
0.305	1081.577	650	1945	e1
0.235	1797	1061	2547	e1
0.364	1173.71	798	1658	e1
0.399	1191.853	473	2505	e1
0.399	1203.088	670	2338	e1
0.246	1444.095	771	2169	e1
0.235	1062.45	553	1696	e1
0.305	1228.038	782	2222	e1
0.141	1151.917	818	1545	e1
0.246	860.333	617	1180	e1
0.235	1289.9	633	2418	e1
0.364	1755.935	881	2518	e1
0.305	1650.269	1016	2490	e1
0.188	991.25	582	1571	e1
0.305	1067.462	652	1784	e1
0.246	879	616	1276	e1
0.246	880	521	1553	e1
0.399	1025.676	525	2024	e1
0.399	1223.5	707	2257	e1
0.305	934.846	558	1608	e1
0.188	762.125	529	1019	e1
0.681	1880.293	792	3463	e1
0.246	1011.286	615	1570	e1
0.246	1332.952	859	2111	e1
0.399	1125.294	619	2368	e1
0.246	950.381	615	1485	e1
0.364	1333.516	735	2452	e1
0.188	898.438	679	1186	e1
0.235	1046.6	712	1491	e1
0.305	1180.192	736	2009	e1
0.516	1233.773	696	2229	e1
0.493	1941.929	1142	2946	e1
0.423	1726.278	906	2961	e1
0.423	1471.722	863	2818	e1
0.376	1283.375	759	2232	e1
0.376	1114.625	659	1905	e1
0.305	1086	598	1911	e1
0.376	1321.438	810	2355	e1
0.235	1402.65	818	2383	e1
0.364	1304.71	615	2443	e1
0.246	695.714	458	1065	e1
0.493	1012.381	606	1990	e1
0.235	899.85	667	1368	e1
0.305	1042.885	572	1901	e1
0.376	1121.062	678	1995	e1
0.188	1296.812	866	1836	e1
0.376	1277.094	677	2359	e1
0.434	1604.378	970	2664	e1
0.423	1448.083	696	2323	e1
0.188	1391.188	890	1912	e1
0.399	1346	695	2543	e1
0.423	1496.917	595	2933	e1
0.305	1105.731	633	1976	e1
0.246	1185.095	745	1790	e1
0.246	854.048	522	1401	e1
0.188	1213.688	818	1805	e1
0.399	974.206	522	2049	e1
0.305	1009	562	1865	e1
0.399	1158.412	708	1979	e1
0.399	879.118	472	1453	e1
0.423	1737.472	739	3224	e1
0.423	1542.583	708	2543	e1
0.364	1229.258	584	2425	e1
0.376	1235	441	2312	e1
0.305	1140.769	499	2043	e1
0.399	1003.118	492	1707	e1
0.376	1163.875	532	2326	e1
0.188	519.5	409	699	e1
0.305	1425.385	860	2289	e1
0.751	1671.75	611	3583	e1
0.423	1469.944	658	2677	e1
0.376	895.562	547	1511	e1
0.434	861.865	415	1699	e1
0.399	1313.971	684	2379	e1
0.516	1462.364	742	2662	e1
0.927	1449.127	498	3446	e1
0.716	2004.049	583	3948	e1
0.61	1241.769	493	2409	e1
0.81	1131.478	410	2464	e1
0.434	1096.486	416	2165	e1
0.305	682.115	445	1088	e1
0.704	1236.633	493	2886	e1
0.246	631.667	392	1005	e1
0.516	1372.091	660	2477	e1
0.822	1358.143	558	3149	e1
0.516	1096.477	490	2032	e1
0.599	1097.627	468	2559	e1
0.986	1275.19	663	2264	e1
0.399	1188.676	658	2348	e1
0.376	951.156	575	1698	e1
0.376	1467.406	711	2370	e1
0.399	1412.029	612	2923	e1
0.61	1572.654	605	3875	e1
0.305	1263.308	674	2279	e1
0.364	890.419	505	1425	e1
0.599	1047.941	527	1796	e1
0.364	1079.097	539	2201	e1
0.516	1863.795	913	3622	e1
0.364	1096.774	447	2337	e1
0.364	929.968	430	1952	e1
0.704	1259.65	602	2309	e1
0.399	1181.412	586	2173	e1
0.399	1115.382	626	2069	e1
0.376	733.594	436	1402	e1
0.681	961.793	388	2402	e1
0.399	1591.088	604	3616	e1
0.364	1021.516	626	1794	e1
0.61	1292.212	492	2486	e1
0.305	846.385	582	1221	e1
0.305	763.577	486	1243	e1
0.516	1662.682	767	3011	e1
0.61	1462.019	825	2649	e1
0.399	1607.5	670	3432	e1
0.376	1265.625	673	2242	e1
0.493	1514.19	752	2585	e1
0.751	1799.625	709	4950	e1
0.599	1905.216	798	3829	e1
1.009	1851.651	679	4705	e1
0.376	1087.062	591	2090	e1
0.822	1381.843	567	3479	e1
0.434	1048.973	612	1740	e1
0.61	1516.962	701	3439	e1
0.376	1420.031	536	2641	e1
0.516	1717.886	941	3120	e1
0.376	942.469	477	1544	e1
0.399	994.206	374	2081	e1
0.399	1352.147	674	2821	e1
0.188	971.438	613	1468	e1
0.423	1465.472	525	3112	e1
0.094	1029	701	1290	e1
0.434	1085.595	470	2686	e1
0.434	1380.541	409	2978	e1
0.305	1134.462	588	2255	e1
0.364	1422.226	682	2629	e1
0.246	1012.238	462	1955	e1
0.81	1005.174	395	3254	e1
0.246	653.238	445	989	e1
0.599	809.039	376	1612	e1
0.434	944.919	381	2348	e1
0.751	1289.484	418	3521	e1
0.094	650.625	541	740	e1
0.423	663.861	446	1096	e1
0.305	1404.385	580	2747	e1
0.376	1273.031	624	2587	e1
0.376	1348.312	524	2729	e1
0.188	741.438	531	1166	e1
0.423	2397.611	832	5367	e1
0.516	1995.159	804	4400	e1
0.282	903.333	443	1869	e1
1.138	2479.794	756	6367	e1
0.434	1813.459	701	3282	e1
0.81	1586.768	652	4029	e1
0.188	1206.25	781	1864	e1
0.516	1873.636	766	3859	e1
0.399	1996.529	870	3570	e1
0.399	1284.118	600	2606	e1
0.704	994.65	555	1886	e1
0.704	1463.117	692	2982	e1
0.61	1353.269	677	2408	e1
0.845	1487.111	548	4158	e1
0.434	1163.676	450	2574	e1
0.751	1044.703	518	2471	e1
0.751	1583.406	682	2682	e2
0.704	1064.633	545	1792	e2
0.305	1318.346	723	1965	e2
0.376	1012.125	605	1491	e2
0.516	1283.727	672	2240	e2
1.432	932.172	458	1651	e2
0.822	1834.829	759	3763	e2
0.434	1203.486	670	2080	e2
0.599	1230.627	656	2079	e2
0.399	1301.706	702	2230	e2
0.704	1482.117	727	3138	e2
0.81	1674.725	793	3219	e2
0.423	1095.556	666	1686	e2
0.61	1131.577	609	2287	e2
0.716	1557.508	626	3311	e2
0.493	1267.405	523	2612	e2
0.376	957.562	525	1649	e2
0.364	917.484	568	1525	e2
0.423	1786.75	985	2876	e2
0.376	1556.156	910	2688	e2
0.376	1467.688	933	2385	e2
0.364	1694.419	1068	2403	e2
0.704	2013.75	900	3714	e2
0.516	1879.432	944	3086	e2
0.282	1771	1088	2847	e2
0.305	701.308	528	1025	e2
0.364	910.29	553	1581	e2
0.599	896.039	457	1771	e2
0.399	1019.029	533	1814	e2
0.423	771.056	480	1258	e2
0.81	1564.768	712	3346	e2
0.681	1295.086	590	2437	e2
0.927	1892.367	774	4180	e2
0.81	1992.884	803	4009	e2
0.704	1540.6	703	3022	e2
1.009	2486.047	849	4993	e2
0.599	1377.451	564	3449	e2
0.423	1844.028	871	3084	e2
0.493	1660.929	755	3229	e2
0.704	1573.133	665	3687	e2
0.423	1900.222	857	3682	e2
0.305	1123.615	766	1736	e2
0.423	981	674	1407	e2
0.599	1144.275	645	2168	e2
0.423	1652.722	680	2745	e2
0.364	1137.323	665	1745	e2
0.716	1856.803	708	4210	e2
0.516	2108.25	829	4098	e2
0.516	1250.182	611	2353	e2
0.516	2040	1059	3710	e2
