# Supplementary material for: The kinesin-3 KIF1C undergoes liquid-liquid phase separation for accumulation of specific transcripts at the cell periphery
Source: EMBO J. 2024 Jun 19;43(15):3192–213. doi: 10.1038/s44318-024-00147-9 (PMC11294625; doi:10.1038/s44318-024-00147-9)
Supplement: Supplementary file 14 — Source data Fig. 2 [file 44318_2024_147_MOESM14_ESM.zip]

Archive with 30 entries (26 files):
- Figure 2/
- Figure 2/.DS_Store
- __MACOSX/Figure 2/._.DS_Store
- Figure 2/2A/
- Figure 2/2C/
- Figure 2/2E/
- Figure 2/2A/plaac_prion_like_prediction_KIF1C.tsv
- __MACOSX/Figure 2/2A/._plaac_prion_like_prediction_KIF1C.tsv
- Figure 2/2A/iupred2a_IDR_prediction_KIF1C.txt
- __MACOSX/Figure 2/2A/._iupred2a_IDR_prediction_KIF1C.txt
- Figure 2/2C/CC4+IDR_mNG_COS7.tif
- Figure 2/2C/.DS_Store
- __MACOSX/Figure 2/2C/._.DS_Store
- Figure 2/2C/ST_mNG_COS7.tif
- Figure 2/2C/500t1103_mNG_COS7.tif
- Figure 2/2C/IDR_mNG_COS7.tif
- Figure 2/2C/README.txt
- __MACOSX/Figure 2/2C/._README.txt
- Figure 2/2C/691t1103_mNG_COS7.tif
- Figure 2/2C/595t1103_mNG_COS7.tif
- Figure 2/2E/IDR.csv
- Figure 2/2E/500-1103.csv
- Figure 2/2E/595-1103.csv
- Figure 2/2E/FL.csv
- __MACOSX/Figure 2/2E/._FL.csv
- Figure 2/2E/691-1103.csv
- Figure 2/2E/ST.csv
- Figure 2/2E/CC4+IDR.csv
- Figure 2/2E/README.txt
- __MACOSX/Figure 2/2E/._README.txt
