# Supplementary material for: The kinesin-3 KIF1C undergoes liquid-liquid phase separation for accumulation of specific transcripts at the cell periphery
Source: EMBO J. 2024 Jun 19;43(15):3192–213. doi: 10.1038/s44318-024-00147-9 (PMC11294625; doi:10.1038/s44318-024-00147-9)
Supplement: Supplementary file 14 — Source data Fig. 2 [file 44318_2024_147_MOESM14_ESM.zip › Figure 2/2A/plaac_prion_like_prediction_KIF1C.tsv]

############################ parameters at run-time ####################################
## alpha=1.0; corelength=60; ww1=41; ww2=41; ww3=41; adjustprolines=true;
## fg_used: {X=0.00001;A=0.04865;C=0.00219;D=0.01638;E=0.00783;F=0.02537;G=0.07603;H=0.01810;I=0.02018;K=0.01641;L=0.02639;M=0.02975;N=0.25885;P=0.05126;Q=0.15178;R=0.02500;S=0.10988;T=0.03841;V=0.01972;W=0.00157;Y=0.05624;*=0.00001;}
## bg_scer: {X=0.00000;A=0.05499;C=0.01260;D=0.05859;E=0.06549;F=0.04410;G=0.04980;H=0.02170;I=0.06549;K=0.07349;L=0.09499;M=0.02070;N=0.06149;P=0.04380;Q=0.03960;R=0.04440;S=0.08989;T=0.05919;V=0.05559;W=0.01040;Y=0.03370;*=0.00000;}
## bg_input: {X=0.00000;A=0.07706;C=0.01360;D=0.04896;E=0.09248;F=0.02085;G=0.07434;H=0.01904;I=0.03354;K=0.04714;L=0.08522;M=0.02539;N=0.02992;P=0.08069;Q=0.05258;R=0.08885;S=0.07797;T=0.04352;V=0.05530;W=0.01088;Y=0.02267;*=0.00000;}
## bg_used: {X=0.00001;A=0.05499;C=0.01260;D=0.05859;E=0.06549;F=0.04409;G=0.04979;H=0.02170;I=0.06549;K=0.07349;L=0.09499;M=0.02070;N=0.06149;P=0.04379;Q=0.03960;R=0.04439;S=0.08989;T=0.05919;V=0.05559;W=0.01040;Y=0.03370;*=0.00001;}
## plaac_llr: {X=0.00000;A=-0.12257;C=-1.74969;D=-1.27456;E=-2.12398;F=-0.55278;G=0.42322;H=-0.18129;I=-1.17725;K=-1.49928;L=-1.28078;M=0.36281;N=1.43732;P=0.15739;Q=1.34371;R=-0.57425;S=0.20080;T=-0.43249;V=-1.03644;W=-1.89062;Y=0.51224;*=0.00000;}
## papa_lods: {X=0.00000;A=-0.39649;C=0.41516;D=-1.27700;E=-0.60502;F=0.83873;G=-0.03922;H=-0.27857;I=0.81370;K=-1.57675;L=-0.04001;M=0.67373;N=0.08030;P=-1.19745;Q=0.06917;R=-0.40586;S=0.13391;T=-0.11457;V=0.81370;W=0.66674;Y=0.77865;*=0.00000;}
#######################################################################################
ORDER	SEQid	AANUM	AA	VIT	MAP	CHARGE	HYDRO	FI	PLAAC	PAPA	FIx2	PLAACx2	PAPAx2	HMM.background	HMM.PrD-like
1	sequence	1	M	0	0	-0.1429	0.5000	0.09864286	-0.3898	-0.05815116	NaN	NaN	NaN	0.9910	0.0090
1	sequence	2	A	0	0	-0.1364	0.4823	0.05590657	-0.3110	-0.05236391	NaN	NaN	NaN	0.9923	0.0077
1	sequence	3	G	0	0	-0.0870	0.4662	0.06036473	-0.3529	-0.10560887	NaN	NaN	NaN	0.9935	0.0065
1	sequence	4	A	0	0	-0.0833	0.4759	0.09112037	-0.3433	-0.11772893	NaN	NaN	NaN	0.9953	0.0047
1	sequence	5	S	0	0	-0.1200	0.4596	0.00886222	-0.3895	-0.17608972	NaN	NaN	NaN	0.9970	0.0030
1	sequence	6	V	0	0	-0.1154	0.4718	0.04756410	-0.4418	-0.15334917	NaN	NaN	NaN	0.9990	0.0010
1	sequence	7	K	0	0	-0.1111	0.4901	0.10288272	-0.4638	-0.11753262	NaN	NaN	NaN	0.9997	0.0003
1	sequence	8	V	0	0	-0.1071	0.5071	0.15425000	-0.4843	-0.08427438	NaN	NaN	NaN	0.9998	0.0002
1	sequence	9	A	0	0	-0.1034	0.5038	0.14872222	-0.4607	-0.07675070	NaN	NaN	NaN	0.9999	0.0001
1	sequence	10	V	0	0	-0.1000	0.5107	0.17141296	-0.4332	-0.05173471	NaN	NaN	NaN	0.9999	0.0001
1	sequence	11	R	0	0	-0.0968	0.4978	0.13873656	-0.3759	-0.04783461	NaN	NaN	NaN	0.9999	0.0001
1	sequence	12	V	0	0	-0.0938	0.4965	0.13807986	-0.3509	-0.04756543	NaN	NaN	NaN	0.9999	0.0001
1	sequence	13	R	0	0	-0.0909	0.4848	0.10839394	-0.2967	-0.04369086	NaN	NaN	NaN	0.9998	0.0002
1	sequence	14	P	0	0	-0.0882	0.4830	0.10593791	-0.3007	-0.04577555	NaN	NaN	NaN	0.9996	0.0004
1	sequence	15	F	0	0	-0.0857	0.4813	0.10362222	-0.3045	-0.04774111	NaN	NaN	NaN	0.9995	0.0005
1	sequence	16	N	0	0	-0.0833	0.4793	0.10057562	-0.2905	-0.04269518	NaN	NaN	NaN	0.9993	0.0007
1	sequence	17	A	0	0	-0.0811	0.4934	0.14201952	-0.3144	-0.01954942	NaN	NaN	NaN	0.9995	0.0005
1	sequence	18	R	0	0	-0.0789	0.5067	0.18128216	-0.3371	0.00237814	NaN	NaN	NaN	0.9997	0.0003
1	sequence	19	E	0	0	-0.0769	0.4966	0.15505556	-0.2916	0.00437601	NaN	NaN	NaN	0.9999	0.0001
1	sequence	20	T	0	0	-0.0750	0.4922	0.14483889	-0.2804	-0.02566958	NaN	NaN	NaN	0.9998	0.0002
1	sequence	21	S	0	0	-0.0976	0.4818	0.09337127	-0.3101	-0.06350077	0.02929942	-0.3249	-0.10843588	0.9996	0.0004
1	sequence	22	Q	0	0	-0.0976	0.4672	0.05261518	-0.2862	-0.07824615	0.02684589	-0.3225	-0.10929164	0.9995	0.0005
1	sequence	23	D	0	0	-0.0976	0.4602	0.03299187	-0.2783	-0.06530951	0.02569308	-0.3236	-0.11068997	0.9998	0.0002
1	sequence	24	A	0	0	-0.1220	0.4507	-0.01781436	-0.3252	-0.10281019	0.02448131	-0.3241	-0.11129116	0.9998	0.0002
1	sequence	25	K	0	0	-0.0976	0.4363	-0.03342547	-0.3533	-0.12428598	0.02211503	-0.3244	-0.11221254	0.9999	0.0001
1	sequence	26	C	0	0	-0.0976	0.4434	-0.01380217	-0.3612	-0.13722263	0.02051064	-0.3222	-0.11112184	0.9998	0.0002
1	sequence	27	V	0	0	-0.0976	0.4276	-0.05757724	-0.3321	-0.18627496	0.01836562	-0.3184	-0.11011778	0.9994	0.0006
1	sequence	28	V	0	0	-0.0976	0.4276	-0.05757724	-0.3321	-0.18627496	0.01483491	-0.3136	-0.11047417	0.9983	0.0017
1	sequence	29	S	0	0	-0.0976	0.4141	-0.09531436	-0.3019	-0.20285509	0.00944628	-0.3077	-0.11182515	0.9951	0.0049
1	sequence	30	M	0	0	-0.0976	0.4168	-0.08776694	-0.3124	-0.17272771	0.00363333	-0.3015	-0.11334747	0.9924	0.0076
1	sequence	31	Q	0	0	-0.0976	0.4035	-0.12474932	-0.2977	-0.19536840	-0.00363294	-0.2952	-0.11570412	0.9906	0.0094
1	sequence	32	G	0	0	-0.0732	0.4233	-0.04526287	-0.2971	-0.16501251	-0.01029377	-0.2899	-0.11814352	0.9905	0.0095
1	sequence	33	N	0	0	-0.0488	0.4024	-0.07898780	-0.3030	-0.21600509	-0.01609017	-0.2860	-0.12008424	0.9908	0.0092
1	sequence	34	T	0	0	-0.0244	0.4111	-0.03044580	-0.2765	-0.18711456	-0.02091574	-0.2838	-0.12170373	0.9932	0.0068
1	sequence	35	T	0	0	-0.0244	0.4133	-0.02440786	-0.2754	-0.15464236	-0.02583126	-0.2816	-0.12348837	0.9948	0.0052
1	sequence	36	S	0	0	-0.0244	0.4022	-0.05535230	-0.2494	-0.15610771	-0.03185918	-0.2798	-0.12596217	0.9958	0.0042
1	sequence	37	I	0	0	-0.0244	0.4092	-0.03572900	-0.3306	-0.14180430	-0.03688138	-0.2792	-0.12816839	0.9970	0.0030
1	sequence	38	I	0	0	-0.0244	0.4022	-0.05535230	-0.3227	-0.12886765	-0.04377937	-0.2770	-0.13143427	0.9973	0.0027
1	sequence	39	N	0	0	0.0000	0.4057	-0.02115041	-0.3131	-0.12576313	-0.05371971	-0.2749	-0.13609526	0.9970	0.0030
1	sequence	40	P	0	0	-0.0244	0.4133	-0.02440786	-0.2719	-0.11380085	-0.06375675	-0.2760	-0.14127910	0.9975	0.0025
1	sequence	41	K	0	0	-0.0244	0.4130	-0.02516260	-0.2564	-0.10774030	-0.07301864	-0.2772	-0.14471227	0.9982	0.0018
1	sequence	42	Q	0	0	-0.0244	0.4133	-0.02440786	-0.2719	-0.11380085	-0.08032676	-0.2775	-0.14637731	0.9981	0.0019
1	sequence	43	S	0	0	0.0000	0.4133	-0.00001762	-0.3564	-0.13024457	-0.08529701	-0.2799	-0.14774766	0.9988	0.0012
1	sequence	44	K	0	0	0.0000	0.4133	-0.00001762	-0.3564	-0.13024457	-0.09023045	-0.2828	-0.14967892	0.9996	0.0004
1	sequence	45	D	0	0	0.0000	0.4041	-0.02567886	-0.3496	-0.14978011	-0.09347032	-0.2837	-0.14999341	0.9998	0.0002
1	sequence	46	A	0	0	0.0244	0.4051	-0.04705014	-0.2803	-0.10963579	-0.09457482	-0.2835	-0.14852548	0.9998	0.0002
1	sequence	47	P	0	0	0.0244	0.4060	-0.04478591	-0.2511	-0.09930486	-0.09772847	-0.2843	-0.14686608	0.9998	0.0002
1	sequence	48	K	0	0	0.0244	0.3995	-0.06289973	-0.2288	-0.12882165	-0.09959353	-0.2857	-0.14332127	0.9999	0.0001
1	sequence	49	S	0	0	0.0244	0.3859	-0.10063686	-0.1986	-0.14540178	-0.10157486	-0.2859	-0.13837527	0.9998	0.0002
1	sequence	50	F	0	0	0.0244	0.3786	-0.12101491	-0.1707	-0.14698090	-0.10313279	-0.2860	-0.13305677	0.9999	0.0001
1	sequence	51	T	0	0	0.0244	0.3640	-0.16177100	-0.1468	-0.16172629	-0.10461709	-0.2862	-0.12848798	0.9999	0.0001
1	sequence	52	F	0	0	0.0244	0.3640	-0.16177100	-0.1468	-0.16172629	-0.10461032	-0.2875	-0.12305185	0.9998	0.0002
1	sequence	53	D	0	0	0.0244	0.3764	-0.12705285	-0.1824	-0.14092339	-0.10622929	-0.2893	-0.11837099	0.9998	0.0002
1	sequence	54	Y	0	0	0.0244	0.3824	-0.11044851	-0.2050	-0.12389027	-0.10527110	-0.2904	-0.11118780	0.9996	0.0004
1	sequence	55	S	0	0	0.0000	0.3721	-0.11473848	-0.2084	-0.13099486	-0.10492620	-0.2926	-0.10540833	0.9995	0.0005
1	sequence	56	Y	0	0	0.0244	0.3645	-0.16026152	-0.2290	-0.15934675	-0.10482061	-0.2946	-0.10003733	0.9995	0.0005
1	sequence	57	W	0	0	0.0244	0.3789	-0.12026016	-0.2626	-0.14276662	-0.10379460	-0.2973	-0.09511712	0.9997	0.0003
1	sequence	58	S	0	0	0.0244	0.3656	-0.15724255	-0.2235	-0.16356951	-0.10372582	-0.2961	-0.09090125	0.9995	0.0005
1	sequence	59	H	0	0	0.0488	0.3439	-0.24201220	-0.2466	-0.19817248	-0.10316002	-0.2954	-0.08714874	0.9994	0.0006
1	sequence	60	T	0	0	0.0732	0.3439	-0.26640244	-0.3335	-0.21488759	-0.10291298	-0.2947	-0.08332955	0.9993	0.0007
1	sequence	61	S	0	0	0.0732	0.3534	-0.23998645	-0.3285	-0.16924913	-0.10212628	-0.2947	-0.07996984	0.9992	0.0008
1	sequence	62	T	0	0	0.0976	0.3743	-0.20626152	-0.3232	-0.13176759	-0.10124754	-0.2950	-0.07686095	0.9991	0.0009
1	sequence	63	E	0	0	0.0976	0.3940	-0.15116531	-0.3872	-0.13443036	-0.10038139	-0.2956	-0.07447405	0.9989	0.0011
1	sequence	64	D	0	0	0.0976	0.3875	-0.16927913	-0.3965	-0.14449099	-0.09901821	-0.2927	-0.07124652	0.9968	0.0032
1	sequence	65	P	0	0	0.1220	0.4030	-0.15064905	-0.3629	-0.11570420	-0.09665517	-0.2888	-0.06679611	0.9893	0.0107
1	sequence	66	Q	0	0	0.0976	0.4201	-0.07871003	-0.3453	-0.06410102	-0.09350056	-0.2853	-0.06122503	0.9828	0.0172
1	sequence	67	F	0	0	0.1220	0.4057	-0.14310163	-0.3941	-0.06918720	-0.08883066	-0.2842	-0.05627344	0.9813	0.0187
1	sequence	68	A	0	0	0.1220	0.4089	-0.13404472	-0.3876	-0.04093777	-0.08438165	-0.2832	-0.05167199	0.9784	0.0216
1	sequence	69	S	0	0	0.1463	0.4160	-0.13881165	-0.3386	0.01651106	-0.07989583	-0.2824	-0.04613807	0.9750	0.0250
1	sequence	70	Q	0	0	0.1463	0.4087	-0.15918970	-0.3084	0.01520333	-0.07457581	-0.2829	-0.04052087	0.9723	0.0277
1	sequence	71	Q	0	0	0.1463	0.4125	-0.14862331	-0.3202	0.01459273	-0.06875877	-0.2840	-0.03486515	0.9723	0.0277
1	sequence	72	Q	0	0	0.1463	0.4211	-0.12447154	-0.3523	0.02751309	-0.06254257	-0.2877	-0.02925085	0.9749	0.0251
1	sequence	73	V	0	0	0.1463	0.4257	-0.11164092	-0.3676	0.02690248	-0.05597660	-0.2922	-0.02439004	0.9854	0.0146
1	sequence	74	Y	0	0	0.1220	0.4428	-0.03970190	-0.3500	0.07850567	-0.05110420	-0.2949	-0.02054401	0.9890	0.0110
1	sequence	75	R	0	0	0.1220	0.4512	-0.01630488	-0.3654	0.04984363	-0.04704177	-0.2966	-0.01753548	0.9950	0.0050
1	sequence	76	D	0	0	0.1220	0.4499	-0.02007859	-0.3579	0.06556902	-0.04328551	-0.2970	-0.01407109	0.9983	0.0017
1	sequence	77	I	0	0	0.1220	0.4523	-0.01328591	-0.3600	0.04562087	-0.03725339	-0.2960	-0.00917884	0.9992	0.0008
1	sequence	78	G	0	0	0.1220	0.4453	-0.03290921	-0.2811	0.03104607	-0.03219691	-0.2941	-0.00469100	0.9995	0.0005
1	sequence	79	E	0	0	0.1220	0.4455	-0.03215447	-0.2966	0.02498551	-0.02539163	-0.2940	0.00081163	0.9999	0.0001
1	sequence	80	E	0	0	0.1220	0.4531	-0.01102168	-0.2818	0.03082338	-0.01557416	-0.2921	0.00680580	1.0000	0.0000
1	sequence	81	M	0	0	0.1220	0.4599	0.00784688	-0.2743	0.02394729	-0.00456692	-0.2859	0.01360873	0.9999	0.0001
1	sequence	82	L	0	0	0.1220	0.4610	0.01086585	-0.2689	0.01972453	0.00614578	-0.2809	0.01887393	1.0000	0.0000
1	sequence	83	L	0	0	0.0976	0.4523	0.01110434	-0.2949	-0.01593836	0.01579662	-0.2762	0.02349572	0.9999	0.0001
1	sequence	84	H	0	0	0.0732	0.4596	0.05587263	-0.2382	0.00208448	0.02216495	-0.2705	0.02784634	0.9999	0.0001
1	sequence	85	A	0	0	0.0488	0.4656	0.09686721	-0.1946	0.05222232	0.02832497	-0.2652	0.03184839	0.9998	0.0002
1	sequence	86	F	0	0	0.0488	0.4680	0.10365989	-0.2090	0.07863396	0.03439877	-0.2614	0.03536040	0.9998	0.0002
1	sequence	87	E	0	0	0.0488	0.4827	0.14441599	-0.2329	0.09337934	0.03871796	-0.2581	0.03761378	0.9997	0.0003
1	sequence	88	G	0	0	0.0488	0.4802	0.13762331	-0.2106	0.08935486	0.04569958	-0.2522	0.04043081	0.9987	0.0013
1	sequence	89	Y	0	0	0.0488	0.4743	0.12101897	-0.1973	0.09806875	0.05230045	-0.2470	0.04234071	0.9981	0.0019
1	sequence	90	N	0	0	0.0244	0.4642	0.11748374	-0.2162	0.08490361	0.06003004	-0.2439	0.04287028	0.9978	0.0022
1	sequence	91	V	0	0	0.0244	0.4642	0.11748374	-0.2162	0.08490361	0.06875368	-0.2423	0.04346363	0.9982	0.0018
1	sequence	92	C	0	0	0.0488	0.4642	0.09309350	-0.3007	0.06845989	0.07520728	-0.2411	0.04322790	0.9982	0.0018
1	sequence	93	I	0	0	0.0488	0.4694	0.10743360	-0.3297	0.03756682	0.07996731	-0.2372	0.04247783	0.9972	0.0028
1	sequence	94	F	0	0	0.0488	0.4569	0.07271545	-0.2941	0.01676393	0.08294173	-0.2315	0.04129975	0.9937	0.0063
1	sequence	95	A	0	0	0.0488	0.4509	0.05611111	-0.2738	-0.00054058	0.08349884	-0.2257	0.03844377	0.9877	0.0123
1	sequence	96	Y	0	0	0.0732	0.4537	0.03926829	-0.2270	0.01104544	0.08348529	-0.2195	0.03628686	0.9807	0.0193
1	sequence	97	G	0	0	0.0488	0.4621	0.08705556	-0.1856	0.04123513	0.08315880	-0.2130	0.03332434	0.9765	0.0235
1	sequence	98	Q	0	0	0.0488	0.4621	0.08705556	-0.1856	0.04123513	0.08343978	-0.2075	0.03084790	0.9738	0.0262
1	sequence	99	T	0	0	0.0488	0.4745	0.12177371	-0.2212	0.06203802	0.08469641	-0.2046	0.02876545	0.9738	0.0262
1	sequence	100	G	0	0	0.0244	0.4797	0.16050407	-0.1656	0.04758866	0.08582418	-0.2007	0.02736219	0.9731	0.0269
1	sequence	101	A	0	0	0.0000	0.4797	0.18489431	-0.0810	0.06403237	0.08636288	-0.1974	0.02591954	0.9730	0.0270
1	sequence	102	G	0	0	0.0000	0.4848	0.19923442	-0.1211	0.04662422	0.08688317	-0.1947	0.02536451	0.9728	0.0272
1	sequence	103	K	0	0	0.0000	0.4813	0.18942276	-0.1325	0.05772592	0.08616429	-0.1937	0.02457589	0.9733	0.0267
1	sequence	104	S	0	0	0.0244	0.4615	0.10993631	-0.1531	0.04394498	0.08633578	-0.1918	0.02607914	0.9711	0.0289
1	sequence	105	Y	0	0	0.0488	0.4607	0.08328184	-0.1797	0.01959316	0.08541536	-0.1913	0.02714281	0.9694	0.0306
1	sequence	106	T	0	0	0.0488	0.4661	0.09837669	-0.2080	0.02828791	0.08349508	-0.1919	0.02698360	0.9686	0.0314
1	sequence	107	M	0	0	0.0488	0.4661	0.09837669	-0.2080	0.02828791	0.08188773	-0.1916	0.02664915	0.9671	0.0329
1	sequence	108	M	0	0	0.0244	0.4734	0.14314499	-0.1513	0.04631075	0.07769740	-0.1922	0.02519435	0.9663	0.0337
1	sequence	109	G	0	0	0.0000	0.4623	0.13659079	-0.1756	0.03736836	0.07415136	-0.1943	0.02392098	0.9661	0.0339
1	sequence	110	R	0	0	0.0000	0.4772	0.17810163	-0.2134	0.03822311	0.07084464	-0.1967	0.02292160	0.9666	0.0334
1	sequence	111	Q	0	0	0.0000	0.4846	0.19847967	-0.2436	0.03953084	0.06831783	-0.1993	0.02273175	0.9662	0.0338
1	sequence	112	E	0	0	0.0244	0.4637	0.11597425	-0.2701	0.00492787	0.06519615	-0.2039	0.02214083	0.9683	0.0317
1	sequence	113	P	0	0	0.0244	0.4474	0.07068970	-0.1923	-0.00323967	0.06367503	-0.2056	0.02206945	0.9664	0.0336
1	sequence	114	G	0	0	0.0244	0.4257	0.01031030	-0.1309	-0.02139892	0.06287184	-0.2073	0.02394796	0.9649	0.0351
1	sequence	115	Q	0	0	0.0244	0.4160	-0.01686043	-0.1125	-0.03858966	0.06275557	-0.2104	0.02611575	0.9642	0.0358
1	sequence	116	Q	0	0	0.0244	0.4160	-0.01686043	-0.1125	-0.03858966	0.06244940	-0.2156	0.02790479	0.9660	0.0340
1	sequence	117	G	0	0	0.0244	0.4100	-0.03346477	-0.0922	-0.05589417	0.06389785	-0.2235	0.02934630	0.9741	0.0259
1	sequence	118	I	0	0	0.0244	0.4214	-0.00176558	-0.1338	-0.05591331	0.06495390	-0.2334	0.03005101	0.9862	0.0138
1	sequence	119	V	0	0	0.0244	0.4287	0.01861247	-0.1616	-0.05433418	0.06453728	-0.2418	0.03031943	0.9898	0.0102
1	sequence	120	P	0	0	0.0244	0.4271	0.01408401	-0.1386	-0.03254824	0.06220619	-0.2485	0.02888406	0.9910	0.0090
1	sequence	121	Q	0	0	0.0244	0.4260	0.01106504	-0.1440	-0.02832548	0.05910196	-0.2577	0.02757548	0.9924	0.0076
1	sequence	122	L	0	0	0.0244	0.4325	0.02917886	-0.1663	0.00119130	0.05589986	-0.2695	0.02590435	0.9981	0.0019
1	sequence	123	C	0	0	0.0488	0.4241	-0.01860840	-0.2284	-0.01260877	0.05141500	-0.2800	0.02444016	0.9997	0.0003
1	sequence	124	E	0	0	0.0732	0.4461	0.01813550	-0.2171	0.04569480	0.04663560	-0.2889	0.02243490	0.9999	0.0001
1	sequence	125	D	0	0	0.0732	0.4461	0.01813550	-0.2171	0.04569480	0.04488681	-0.2959	0.02120533	1.0000	0.0000
1	sequence	126	L	0	0	0.0732	0.4461	0.01813550	-0.2171	0.04569480	0.04572682	-0.3023	0.02130558	0.9999	0.0001
1	sequence	127	F	0	0	0.0732	0.4531	0.03775881	-0.1977	0.06492161	0.04407588	-0.3075	0.02097613	0.9998	0.0002
1	sequence	128	S	0	0	0.0976	0.4385	-0.02738753	-0.2584	0.03373252	0.04268266	-0.3131	0.02063178	0.9996	0.0004
1	sequence	129	R	0	0	0.0976	0.4455	-0.00776423	-0.2960	0.03714639	0.03892154	-0.3205	0.01952674	0.9995	0.0005
1	sequence	130	V	0	0	0.0976	0.4431	-0.01455691	-0.2938	0.05709454	0.03669413	-0.3282	0.01852134	0.9993	0.0007
1	sequence	131	S	0	0	0.1220	0.4621	0.01388482	-0.3225	0.07711949	0.03209204	-0.3345	0.01684531	0.9986	0.0014
1	sequence	132	E	0	0	0.1463	0.4621	-0.01050542	-0.4070	0.06067578	0.02684566	-0.3400	0.01434538	0.9981	0.0019
1	sequence	133	N	0	0	0.0976	0.4593	0.03072764	-0.3692	0.06553347	0.02448939	-0.3444	0.01353341	0.9932	0.0068
1	sequence	134	Q	0	0	0.0976	0.4751	0.07450271	-0.3984	0.11458580	0.02458143	-0.3523	0.01284907	0.9921	0.0079
1	sequence	135	S	0	0	0.0732	0.4640	0.06794851	-0.4227	0.10564341	0.02671680	-0.3622	0.01254317	0.9923	0.0077
1	sequence	136	A	0	0	0.0976	0.4640	0.04355827	-0.4865	0.07281009	0.02936761	-0.3726	0.01186454	0.9928	0.0072
1	sequence	137	Q	0	0	0.0976	0.4837	0.09865447	-0.5506	0.07014731	0.03144775	-0.3826	0.01188499	0.9931	0.0069
1	sequence	138	L	0	0	0.0976	0.4951	0.13035366	-0.5921	0.07012818	0.03535032	-0.3946	0.01277041	0.9953	0.0047
1	sequence	139	S	0	0	0.0976	0.4734	0.06997425	-0.5284	0.05224031	0.03713593	-0.4039	0.01372124	0.9958	0.0042
1	sequence	140	Y	0	0	0.0976	0.4577	0.02619919	-0.4992	0.00318799	0.03852237	-0.4135	0.01379423	0.9964	0.0036
1	sequence	141	S	0	0	0.0732	0.4515	0.03323035	-0.5396	-0.00606326	0.04095809	-0.4247	0.01284885	0.9977	0.0023
1	sequence	142	V	0	0	0.0732	0.4588	0.05360840	-0.5675	-0.00448414	0.04346745	-0.4357	0.01180048	0.9992	0.0008
1	sequence	143	E	0	0	0.0488	0.4363	0.01535501	-0.5503	-0.01340739	0.04344904	-0.4465	0.00861014	0.9998	0.0002
1	sequence	144	V	0	0	0.0488	0.4285	-0.00653252	-0.4973	-0.02448995	0.04534510	-0.4553	0.00609251	0.9998	0.0002
1	sequence	145	S	0	0	0.0244	0.4358	0.03823577	-0.4406	-0.00646712	0.04590317	-0.4638	0.00143292	0.9997	0.0003
1	sequence	146	Y	0	0	0.0000	0.4556	0.11772222	-0.4407	0.02370344	0.04738165	-0.4730	-0.00282227	0.9996	0.0004
1	sequence	147	M	0	0	-0.0244	0.4331	0.03068835	-0.4235	0.01478019	0.04897059	-0.4828	-0.00760883	0.9997	0.0003
1	sequence	148	E	0	0	-0.0244	0.4369	0.04125474	-0.4353	0.01416958	0.04958388	-0.4932	-0.01318546	0.9999	0.0001
1	sequence	149	I	0	0	-0.0488	0.4268	-0.01106098	-0.4542	0.00100444	0.05159621	-0.5005	-0.01717826	1.0000	0.0000
1	sequence	150	Y	0	0	0.0000	0.4295	0.04526694	-0.4920	-0.00385325	0.05263289	-0.5063	-0.02197425	0.9999	0.0001
1	sequence	151	C	0	0	0.0000	0.4095	-0.01058401	-0.4711	-0.03049401	0.05402515	-0.5132	-0.02847964	1.0000	0.0000
1	sequence	152	E	0	0	0.0000	0.4073	-0.01662195	-0.4722	-0.06296621	0.05509188	-0.5190	-0.03523637	1.0000	0.0000
1	sequence	153	R	0	0	-0.0244	0.4290	0.01936721	-0.4491	-0.02836324	0.05713425	-0.5216	-0.04146799	1.0000	0.0000
1	sequence	154	V	0	0	-0.0244	0.4488	0.07446341	-0.5154	-0.03129740	0.05954478	-0.5255	-0.04833630	1.0000	0.0000
1	sequence	155	R	0	0	-0.0244	0.4572	0.09786043	-0.5379	-0.03394104	0.06081400	-0.5289	-0.05690887	1.0000	0.0000
1	sequence	156	D	0	0	-0.0244	0.4550	0.09182249	-0.5389	-0.06641323	0.06401609	-0.5311	-0.06462111	1.0000	0.0000
1	sequence	157	L	0	0	-0.0244	0.4466	0.06842547	-0.5234	-0.03775119	0.06781307	-0.5318	-0.07153253	1.0000	0.0000
1	sequence	158	L	0	0	-0.0244	0.4675	0.12654065	-0.5815	-0.01959194	0.07002694	-0.5312	-0.07810823	0.9999	0.0001
1	sequence	159	N	0	0	-0.0244	0.4477	0.07144444	-0.5175	-0.01692917	0.07069449	-0.5285	-0.08468300	0.9996	0.0004
1	sequence	160	P	0	0	0.0000	0.4404	0.07545664	-0.5535	-0.05134161	0.07283472	-0.5275	-0.09082148	0.9996	0.0004
1	sequence	161	K	0	0	0.0000	0.4542	0.11394851	-0.5972	-0.07130890	0.07502436	-0.5281	-0.09598920	0.9998	0.0002
1	sequence	162	S	0	0	0.0000	0.4542	0.11394851	-0.5972	-0.07130890	0.07868666	-0.5269	-0.10022917	0.9997	0.0003
1	sequence	163	R	0	0	-0.0244	0.4322	0.02842412	-0.6085	-0.12961247	0.08057595	-0.5254	-0.10482875	0.9997	0.0003
1	sequence	164	G	0	0	-0.0488	0.4520	0.05913008	-0.5879	-0.11583153	0.08469264	-0.5244	-0.10903741	0.9997	0.0003
1	sequence	165	S	0	0	-0.0488	0.4455	0.04101626	-0.5656	-0.14534832	0.09018997	-0.5254	-0.11246837	0.9998	0.0002
1	sequence	166	L	0	0	-0.0488	0.4591	0.07875339	-0.5958	-0.12876818	0.09507400	-0.5281	-0.11665444	0.9999	0.0001
1	sequence	167	R	0	0	-0.0488	0.4607	0.08328184	-0.6188	-0.15055413	0.09765117	-0.5300	-0.12178845	0.9999	0.0001
1	sequence	168	V	0	0	-0.0488	0.4534	0.06290379	-0.6228	-0.16372039	0.10245575	-0.5323	-0.12653154	1.0000	0.0000
1	sequence	169	R	0	0	-0.0732	0.4593	0.05511789	-0.5585	-0.12997216	0.10558517	-0.5329	-0.13169602	1.0000	0.0000
1	sequence	170	E	0	0	-0.0732	0.4520	0.03473984	-0.5328	-0.15948895	0.11057383	-0.5324	-0.13589717	1.0000	0.0000
1	sequence	171	H	0	0	-0.0488	0.4461	0.04252575	-0.5764	-0.20962678	0.11478353	-0.5289	-0.13957215	0.9999	0.0001
1	sequence	172	P	0	0	-0.0488	0.4515	0.05762060	-0.5624	-0.19990646	0.11970533	-0.5270	-0.14279157	0.9999	0.0001
1	sequence	173	I	0	0	-0.0732	0.4659	0.07323171	-0.5136	-0.19482027	0.12494008	-0.5255	-0.14457478	0.9999	0.0001
1	sequence	174	L	0	0	-0.0244	0.4686	0.12955962	-0.5307	-0.21606757	0.12832140	-0.5237	-0.14760637	0.9998	0.0001
1	sequence	175	G	0	0	-0.0244	0.4675	0.12654065	-0.5366	-0.23688960	0.12951213	-0.5194	-0.15046293	0.9996	0.0004
1	sequence	176	P	0	0	0.0000	0.4848	0.19923442	-0.5138	-0.21055820	0.12997234	-0.5152	-0.15347312	0.9995	0.0005
1	sequence	177	Y	0	0	0.0000	0.4848	0.19923442	-0.5138	-0.21055820	0.13072708	-0.5109	-0.15489931	0.9995	0.0005
1	sequence	178	V	0	0	0.0000	0.4813	0.18942276	-0.5252	-0.19945649	0.13170272	-0.5074	-0.15765349	0.9996	0.0004
1	sequence	179	Q	0	0	0.0000	0.4699	0.15772358	-0.4836	-0.19943736	0.13081912	-0.5019	-0.16157050	0.9995	0.0005
1	sequence	180	D	0	0	0.0000	0.4699	0.15772358	-0.4836	-0.19943736	0.13269677	-0.4994	-0.16510955	0.9998	0.0002
1	sequence	181	L	0	0	-0.0244	0.4637	0.11597425	-0.5240	-0.20868860	0.13623118	-0.4956	-0.16655066	0.9999	0.0001
1	sequence	182	S	0	0	0.0000	0.4791	0.18338482	-0.4905	-0.17990181	0.13799838	-0.4903	-0.16754911	0.9999	0.0001
1	sequence	183	K	0	0	-0.0244	0.4691	0.13106911	-0.5094	-0.19306696	0.14074123	-0.4857	-0.16814318	1.0000	0.0000
1	sequence	184	L	0	0	0.0000	0.4794	0.18413957	-0.5059	-0.18596237	0.14646622	-0.4806	-0.16589316	1.0000	0.0000
1	sequence	185	A	0	0	0.0000	0.4919	0.21885772	-0.5415	-0.16515948	0.15125821	-0.4756	-0.16345653	0.9999	0.0001
1	sequence	186	V	0	0	0.0000	0.4989	0.23848103	-0.5494	-0.17809613	0.15603179	-0.4713	-0.16013225	0.9999	0.0001
1	sequence	187	T	0	0	0.0000	0.4935	0.22338618	-0.5212	-0.18679088	0.15846751	-0.4649	-0.15765529	0.9998	0.0002
1	sequence	188	S	0	0	0.0244	0.5038	0.22767615	-0.5177	-0.17968629	0.16068815	-0.4580	-0.15482024	0.9998	0.0002
1	sequence	189	Y	0	0	0.0244	0.4829	0.16956098	-0.4574	-0.19757415	0.16401329	-0.4521	-0.15149675	0.9997	0.0003
1	sequence	190	A	0	0	0.0488	0.5003	0.19347425	-0.4345	-0.17124275	0.16717856	-0.4482	-0.14962531	0.9998	0.0002
1	sequence	191	D	0	0	0.0244	0.5003	0.21786450	-0.3476	-0.15452764	0.16927034	-0.4456	-0.14755775	0.9999	0.0001
1	sequence	192	I	0	0	0.0488	0.4995	0.19121003	-0.3950	-0.16248985	0.17176710	-0.4404	-0.14346651	1.0000	0.0000
1	sequence	193	A	0	0	0.0488	0.5019	0.19800271	-0.4094	-0.13607821	0.17376684	-0.4357	-0.14012020	0.9999	0.0001
1	sequence	194	D	0	0	0.0488	0.4875	0.15800136	-0.3758	-0.15265834	0.17492561	-0.4322	-0.13673023	1.0000	0.0000
1	sequence	195	L	0	0	0.0488	0.4751	0.12328320	-0.3397	-0.14841645	0.17468630	-0.4274	-0.13208571	1.0000	0.0000
1	sequence	196	M	0	0	0.0244	0.4640	0.11672900	-0.3640	-0.15735883	0.17452062	-0.4224	-0.12693333	0.9999	0.0001
1	sequence	197	D	0	0	0.0244	0.4661	0.12276694	-0.3629	-0.12488664	0.17218276	-0.4190	-0.12358363	0.9999	0.0001
1	sequence	198	C	0	0	0.0244	0.4610	0.10842683	-0.3798	-0.15067266	0.16974704	-0.4146	-0.11939461	0.9999	0.0001
1	sequence	199	G	0	0	0.0244	0.4545	0.09031301	-0.3576	-0.18018944	0.16704101	-0.4103	-0.11608325	0.9996	0.0004
1	sequence	200	N	0	0	0.0244	0.4753	0.14842818	-0.4156	-0.16203018	0.16386896	-0.4080	-0.11368702	0.9994	0.0006
1	sequence	201	K	0	0	0.0000	0.4924	0.22036721	-0.3980	-0.11042700	0.16211435	-0.4073	-0.11085449	0.9997	0.0003
1	sequence	202	A	0	0	0.0000	0.4802	0.18640379	-0.3773	-0.11224566	0.16254356	-0.4045	-0.10677868	0.9996	0.0004
1	sequence	203	R	0	0	0.0000	0.4946	0.22640515	-0.4109	-0.09566553	0.15968445	-0.4034	-0.10410710	0.9996	0.0004
1	sequence	204	T	0	0	0.0244	0.5165	0.26314905	-0.3996	-0.03736195	0.16035296	-0.4022	-0.10038892	0.9995	0.0005
1	sequence	205	V	0	0	0.0244	0.5138	0.25560163	-0.3819	-0.01592932	0.15970867	-0.4007	-0.09669621	0.9994	0.0006
1	sequence	206	A	0	0	0.0244	0.5070	0.23673306	-0.3894	-0.00905323	0.15814396	-0.3984	-0.09401874	0.9989	0.0011
1	sequence	207	A	0	0	0.0244	0.4862	0.17861789	-0.3314	-0.02721248	0.15654244	-0.3965	-0.09030582	0.9983	0.0017
1	sequence	208	T	0	0	0.0000	0.4759	0.17432791	-0.3348	-0.03431707	0.15373855	-0.3960	-0.08690464	0.9977	0.0023
1	sequence	209	N	0	0	0.0000	0.4848	0.19923442	-0.3824	-0.02745727	0.15165840	-0.3961	-0.08363238	0.9967	0.0033
1	sequence	210	M	0	0	0.0000	0.4797	0.18489431	-0.3993	-0.05324329	0.15197135	-0.3986	-0.08020746	0.9968	0.0032
1	sequence	211	N	0	0	0.0244	0.4653	0.12050271	-0.4274	-0.07471909	0.15127765	-0.4016	-0.07784890	0.9971	0.0029
1	sequence	212	E	0	0	0.0000	0.4653	0.14489295	-0.3636	-0.04188576	0.15048609	-0.4074	-0.07586612	0.9988	0.0012
1	sequence	213	T	0	0	0.0000	0.4634	0.13960976	-0.3661	-0.06270779	0.15034464	-0.4121	-0.07368914	0.9989	0.0011
1	sequence	214	S	0	0	0.0000	0.4566	0.12074119	-0.3737	-0.05583170	0.14993288	-0.4166	-0.07232964	0.9989	0.0011
1	sequence	215	S	0	0	-0.0244	0.4650	0.11974797	-0.3322	-0.02564201	0.15097538	-0.4220	-0.07088126	0.9991	0.0009
1	sequence	216	R	0	0	-0.0244	0.4650	0.11974797	-0.3322	-0.02564201	0.15177275	-0.4292	-0.07037568	0.9993	0.0007
1	sequence	217	S	0	0	0.0000	0.4504	0.10338211	-0.3722	-0.07322072	0.15281621	-0.4354	-0.06933089	0.9993	0.0007
1	sequence	218	H	0	0	-0.0244	0.4577	0.09936992	-0.3362	-0.03880827	0.15371241	-0.4416	-0.06907810	0.9995	0.0005
1	sequence	219	A	0	0	0.0000	0.4415	0.07847561	-0.3453	-0.06369091	0.15547379	-0.4470	-0.06805400	0.9997	0.0003
1	sequence	220	V	0	0	-0.0244	0.4320	0.02766938	-0.3922	-0.10119159	0.15767698	-0.4529	-0.06630998	0.9998	0.0002
1	sequence	221	F	0	0	-0.0244	0.4528	0.08578455	-0.4526	-0.08330372	0.15745608	-0.4572	-0.06573436	0.9999	0.0001
1	sequence	222	T	0	0	0.0000	0.4612	0.13357182	-0.4111	-0.04158028	0.15489150	-0.4613	-0.06693963	0.9999	0.0001
1	sequence	223	I	0	0	-0.0244	0.4458	0.06616125	-0.4447	-0.07036707	0.15363391	-0.4654	-0.06763161	0.9999	0.0001
1	sequence	224	V	0	0	0.0000	0.4702	0.15847832	-0.4594	-0.04062179	0.15033882	-0.4684	-0.06945346	0.9999	0.0001
1	sequence	225	F	0	0	0.0000	0.4699	0.15772358	-0.4439	-0.03456124	0.14607390	-0.4717	-0.07320522	0.9999	0.0001
1	sequence	226	T	0	0	0.0000	0.4688	0.15470461	-0.4499	-0.05538327	0.14016482	-0.4761	-0.07891665	0.9998	0.0002
1	sequence	227	Q	0	0	0.0000	0.4753	0.17281843	-0.4722	-0.02586649	0.13479539	-0.4813	-0.08508755	0.9997	0.0003
1	sequence	228	R	0	0	0.0244	0.4610	0.10842683	-0.5003	-0.04734229	0.13141407	-0.4885	-0.09088002	0.9998	0.0002
1	sequence	229	C	0	0	0.0244	0.4732	0.14239024	-0.5210	-0.04552363	0.12870223	-0.4953	-0.09649364	0.9999	0.0001
1	sequence	230	H	0	0	0.0244	0.4875	0.18239160	-0.5590	-0.05715254	0.12427841	-0.4990	-0.10247378	0.9999	0.0001
1	sequence	231	D	0	0	0.0244	0.4813	0.16503252	-0.5575	-0.07454156	0.12162179	-0.5030	-0.10717521	0.9999	0.0001
1	sequence	232	Q	0	0	0.0244	0.4886	0.18541057	-0.5877	-0.07323383	0.12113058	-0.5046	-0.11054541	0.9998	0.0002
1	sequence	233	L	0	0	0.0244	0.4886	0.18541057	-0.5877	-0.07323383	0.11937597	-0.5095	-0.11569556	0.9999	0.0001
1	sequence	234	T	0	0	0.0000	0.4783	0.18112060	-0.5912	-0.08033842	0.11690343	-0.5134	-0.12023439	0.9999	0.0001
1	sequence	235	G	0	0	0.0000	0.4854	0.20074390	-0.5990	-0.09327507	0.11571948	-0.5177	-0.12489657	0.9999	0.0001
1	sequence	236	L	0	0	0.0244	0.4780	0.15597561	-0.6350	-0.12768752	0.11450453	-0.5234	-0.13033991	1.0000	0.0000
1	sequence	237	D	0	0	0.0488	0.4881	0.15951084	-0.6161	-0.11452237	0.11246120	-0.5287	-0.13582761	1.0000	0.0000
1	sequence	238	S	0	0	0.0488	0.4881	0.15951084	-0.6161	-0.11452237	0.11156597	-0.5330	-0.13941899	1.0000	0.0000
1	sequence	239	E	0	0	0.0488	0.4957	0.18064363	-0.6014	-0.10868451	0.11084222	-0.5381	-0.14395269	1.0000	0.0000
1	sequence	240	K	0	0	0.0488	0.4957	0.18064363	-0.6014	-0.10868451	0.10936470	-0.5425	-0.14845755	1.0000	0.0000
1	sequence	241	V	0	0	0.0244	0.4721	0.13937127	-0.5901	-0.13842978	0.11121231	-0.5456	-0.15062573	1.0000	0.0000
1	sequence	242	S	0	0	0.0244	0.4634	0.11521951	-0.5663	-0.15984328	0.11169770	-0.5472	-0.15323020	1.0000	0.0000
1	sequence	243	K	0	0	0.0244	0.4705	0.13484282	-0.5469	-0.14061646	0.11101755	-0.5499	-0.15685231	1.0000	0.0000
1	sequence	244	I	0	0	0.0000	0.4461	0.09130623	-0.5322	-0.17036174	0.11362572	-0.5509	-0.15907019	1.0000	0.0000
1	sequence	245	S	0	0	0.0000	0.4450	0.08828726	-0.5382	-0.19118377	0.11385339	-0.5516	-0.16252142	0.9999	0.0001
1	sequence	246	L	0	0	-0.0244	0.4268	0.01332927	-0.5612	-0.25009795	0.11457810	-0.5529	-0.16643599	1.0000	0.0000
1	sequence	247	V	0	0	0.0000	0.4192	0.01658672	-0.6025	-0.26206023	0.11462750	-0.5540	-0.17057858	1.0000	0.0000
1	sequence	248	D	0	0	0.0000	0.4276	0.03998374	-0.6249	-0.26470387	0.11381172	-0.5538	-0.17552435	1.0000	0.0000
1	sequence	249	L	0	0	0.0244	0.4447	0.06314228	-0.6139	-0.26447537	0.11397158	-0.5513	-0.17914551	1.0000	0.0000
1	sequence	250	A	0	0	0.0244	0.4285	0.01785772	-0.5362	-0.27264291	0.11245628	-0.5475	-0.18270757	0.9999	0.0001
1	sequence	251	G	0	0	0.0244	0.4493	0.07597290	-0.5605	-0.24600215	0.10832117	-0.5435	-0.18668811	0.9998	0.0002
1	sequence	252	S	0	0	0.0000	0.4493	0.10036314	-0.4943	-0.21289743	0.10337028	-0.5407	-0.19115918	0.9998	0.0002
1	sequence	253	E	0	0	-0.0244	0.4482	0.07295393	-0.5637	-0.25304175	0.09664637	-0.5376	-0.19598325	0.9999	0.0001
1	sequence	254	R	0	0	-0.0244	0.4358	0.03823577	-0.5276	-0.24879985	0.08865907	-0.5342	-0.20138538	0.9999	0.0001
1	sequence	255	A	0	0	-0.0244	0.4480	0.07219919	-0.5482	-0.24698119	0.08205238	-0.5302	-0.20629313	0.9998	0.0002
1	sequence	256	D	0	0	-0.0244	0.4472	0.06993496	-0.5691	-0.24881899	0.07458632	-0.5267	-0.21140915	0.9998	0.0002
1	sequence	257	S	0	0	-0.0244	0.4350	0.03597154	-0.5484	-0.25063764	0.06877702	-0.5219	-0.21442722	0.9995	0.0005
1	sequence	258	S	0	0	-0.0488	0.4547	0.06667751	-0.5486	-0.22046709	0.06385713	-0.5184	-0.21736201	0.9994	0.0006
1	sequence	259	G	0	0	-0.0488	0.4558	0.06969648	-0.5431	-0.22468985	0.05878997	-0.5149	-0.22108880	0.9993	0.0007
1	sequence	260	A	0	0	-0.0976	0.4547	0.01789702	-0.5279	-0.24839046	0.05304171	-0.5117	-0.22447143	0.9994	0.0006
1	sequence	261	R	0	0	-0.0732	0.4767	0.10342141	-0.5166	-0.19008688	0.04553883	-0.5088	-0.22785964	0.9994	0.0006
1	sequence	262	G	0	0	-0.0732	0.4775	0.10568564	-0.5201	-0.19008688	0.04041645	-0.5066	-0.23104058	0.9994	0.0006
1	sequence	263	M	0	0	-0.0732	0.4775	0.10568564	-0.5201	-0.19008688	0.03580950	-0.5051	-0.23359625	0.9995	0.0005
1	sequence	264	R	0	0	-0.0488	0.4930	0.17309621	-0.4865	-0.16130009	0.03114733	-0.5049	-0.23653760	0.9998	0.0002
1	sequence	265	L	0	0	-0.0488	0.4911	0.16781301	-0.4890	-0.18212212	0.02966981	-0.5055	-0.23853581	0.9999	0.0001
1	sequence	266	K	0	0	-0.0488	0.4981	0.18743631	-0.4969	-0.19505877	0.02743754	-0.5054	-0.24007053	0.9999	0.0001
1	sequence	267	E	0	0	-0.0244	0.4783	0.15673035	-0.4967	-0.22522933	0.02818065	-0.5050	-0.23883370	0.9999	0.0001
1	sequence	268	G	0	0	-0.0244	0.4721	0.13937127	-0.4626	-0.22864320	0.02959323	-0.5031	-0.23696899	0.9995	0.0005
1	sequence	269	A	0	0	-0.0488	0.4721	0.11498103	-0.3988	-0.19580987	0.03120831	-0.5016	-0.23504027	0.9993	0.0007
1	sequence	270	N	0	0	-0.0488	0.4596	0.08026287	-0.3626	-0.19156798	0.03061438	-0.5012	-0.23381923	0.9990	0.0010
1	sequence	271	I	0	0	-0.0732	0.4442	0.01285230	-0.3962	-0.22035477	0.03171984	-0.5049	-0.23280668	0.9993	0.0007
1	sequence	272	N	0	0	-0.0976	0.4347	-0.03795393	-0.4431	-0.25785545	0.02993519	-0.5064	-0.23288019	0.9992	0.0008
1	sequence	273	K	0	0	-0.1220	0.4247	-0.09026965	-0.4620	-0.27102059	0.02889946	-0.5111	-0.23383269	0.9997	0.0003
1	sequence	274	S	0	0	-0.1707	0.4236	-0.14206911	-0.4468	-0.29472120	0.02977143	-0.5130	-0.23289142	0.9997	0.0003
1	sequence	275	L	0	0	-0.1463	0.4336	-0.08975339	-0.4278	-0.28155605	0.03156382	-0.5157	-0.23215660	0.9999	0.0001
1	sequence	276	T	0	0	-0.1220	0.4192	-0.10536450	-0.4559	-0.30303185	0.03118402	-0.5162	-0.23139457	0.9999	0.0001
1	sequence	277	T	0	0	-0.1463	0.4363	-0.08220596	-0.4383	-0.25142867	0.03084103	-0.5159	-0.23043990	0.9999	0.0001
1	sequence	278	L	0	0	-0.1463	0.4507	-0.04220461	-0.4720	-0.23484853	0.03003202	-0.5161	-0.22961416	0.9999	0.0001
1	sequence	279	G	0	0	-0.1463	0.4485	-0.04824255	-0.4730	-0.26732073	0.02764571	-0.5158	-0.22956864	0.9999	0.0001
1	sequence	280	K	0	0	-0.1463	0.4461	-0.05503523	-0.4708	-0.24737258	0.02559075	-0.5160	-0.22963266	1.0000	0.0000
1	sequence	281	V	0	0	-0.1707	0.4290	-0.12697425	-0.4819	-0.24760107	0.02646176	-0.5155	-0.22777984	1.0000	0.0000
1	sequence	282	I	0	0	-0.1220	0.4317	-0.07064634	-0.4989	-0.26884838	0.02530204	-0.5153	-0.22734906	1.0000	0.0000
1	sequence	283	S	0	0	-0.1220	0.4306	-0.07366531	-0.5044	-0.26462562	0.02359006	-0.5143	-0.22763820	0.9999	0.0001
1	sequence	284	A	0	0	-0.1220	0.4369	-0.05630623	-0.5385	-0.26121174	0.02235670	-0.5136	-0.22824287	0.9999	0.0001
1	sequence	285	L	0	0	-0.0976	0.4593	0.03072764	-0.5557	-0.25228849	0.01984735	-0.5144	-0.22933759	0.9999	0.0001
1	sequence	286	A	0	0	-0.0976	0.4472	-0.00323577	-0.5350	-0.25410715	0.01662007	-0.5143	-0.22982100	0.9998	0.0002
1	sequence	287	D	0	0	-0.0732	0.4553	0.04379675	-0.5446	-0.19938804	0.01228829	-0.5138	-0.23046535	0.9998	0.0002
1	sequence	288	M	0	0	-0.0976	0.4751	0.07450271	-0.5240	-0.18560710	0.00908619	-0.5126	-0.22985004	0.9995	0.0005
1	sequence	289	Q	0	0	-0.0976	0.4864	0.10620190	-0.5656	-0.18562624	0.00590832	-0.5132	-0.23031192	0.9993	0.0007
1	sequence	290	S	0	0	-0.1220	0.4710	0.03879133	-0.5992	-0.21441303	0.00479800	-0.5169	-0.23113170	0.9996	0.0004
1	sequence	291	K	0	0	-0.0976	0.4710	0.06318157	-0.6860	-0.23112813	0.00403744	-0.5207	-0.23208684	0.9999	0.0001
1	sequence	292	K	0	0	-0.0976	0.4493	0.00280217	-0.6222	-0.24901599	0.00599455	-0.5225	-0.23093867	1.0000	0.0000
1	sequence	293	R	0	0	-0.0976	0.4691	0.05789837	-0.6885	-0.25195016	0.01045423	-0.5235	-0.22829779	1.0000	0.0000
1	sequence	294	K	0	0	-0.0732	0.4786	0.10870461	-0.6416	-0.21444948	0.01518422	-0.5250	-0.22545428	1.0000	0.0000
1	sequence	295	S	0	0	-0.0732	0.4797	0.11172358	-0.6362	-0.21867224	0.02117179	-0.5262	-0.22116289	0.9999	0.0001
1	sequence	296	D	0	0	-0.0732	0.4599	0.05662737	-0.5699	-0.21573807	0.02673015	-0.5288	-0.21729606	1.0000	0.0000
1	sequence	297	F	0	0	-0.0732	0.4596	0.05587263	-0.5545	-0.20967752	0.03376119	-0.5298	-0.21206610	0.9999	0.0001
1	sequence	298	I	0	0	-0.0976	0.4493	0.00280217	-0.5579	-0.21678211	0.03958309	-0.5312	-0.20866186	0.9999	0.0001
1	sequence	299	P	0	0	-0.0976	0.4371	-0.03116125	-0.5372	-0.21860077	0.04430048	-0.5318	-0.20616986	0.9998	0.0002
1	sequence	300	Y	0	0	-0.0976	0.4431	-0.01455691	-0.5506	-0.22731466	0.04922619	-0.5328	-0.20241496	0.9998	0.0002
1	sequence	301	R	0	0	-0.0732	0.4588	0.05360840	-0.5051	-0.17242496	0.05431757	-0.5339	-0.19914660	0.9999	0.0001
1	sequence	302	D	0	0	-0.0732	0.4596	0.05587263	-0.5086	-0.17242496	0.06172840	-0.5344	-0.19586709	0.9999	0.0001
1	sequence	303	S	0	0	-0.0732	0.4523	0.03549458	-0.4829	-0.20194174	0.06776538	-0.5345	-0.19206936	0.9999	0.0001
1	sequence	304	V	0	0	-0.0732	0.4593	0.05511789	-0.4907	-0.21487839	0.07378977	-0.5350	-0.18869572	1.0000	0.0000
1	sequence	305	L	0	0	-0.0732	0.4648	0.07021274	-0.5190	-0.20618364	0.07848876	-0.5342	-0.18595756	1.0000	0.0000
1	sequence	306	T	0	0	-0.0732	0.4523	0.03549458	-0.4829	-0.20194174	0.08024242	-0.5332	-0.18435122	1.0000	0.0000
1	sequence	307	W	0	0	-0.0732	0.4431	0.00983333	-0.4760	-0.22147728	0.08230901	-0.5316	-0.18259122	1.0000	0.0000
1	sequence	308	L	0	0	-0.0976	0.4575	0.02544444	-0.4479	-0.20000149	0.08422252	-0.5294	-0.18207841	1.0000	0.0000
1	sequence	309	L	0	0	-0.0732	0.4428	0.00907859	-0.4879	-0.24758019	0.08326433	-0.5272	-0.18211936	1.0000	0.0000
1	sequence	310	K	0	0	-0.0732	0.4645	0.06945799	-0.5494	-0.22942094	0.08129367	-0.5243	-0.18188907	1.0000	0.0000
1	sequence	311	E	0	0	-0.0732	0.4572	0.04907995	-0.5192	-0.23072867	0.08163570	-0.5188	-0.17997091	0.9998	0.0002
1	sequence	312	N	0	0	-0.0488	0.4642	0.09309350	-0.4701	-0.17327984	0.08176360	-0.5101	-0.17752101	0.9986	0.0014
1	sequence	313	L	0	0	0.0000	0.4653	0.14489295	-0.4854	-0.14957924	0.08483684	-0.5044	-0.17419854	0.9984	0.0016
1	sequence	314	G	0	0	0.0488	0.4680	0.10365989	-0.5232	-0.15443693	0.08669512	-0.4971	-0.17029664	0.9975	0.0025
1	sequence	315	G	0	0	0.0732	0.4767	0.10342141	-0.4971	-0.11877404	0.08674357	-0.4902	-0.16723830	0.9969	0.0031
1	sequence	316	N	0	0	0.0732	0.4892	0.13813957	-0.5333	-0.12301594	0.08674261	-0.4851	-0.16441356	0.9967	0.0033
1	sequence	317	S	0	0	0.0488	0.4965	0.18290786	-0.4973	-0.08860349	0.08749058	-0.4832	-0.16246780	0.9973	0.0027
1	sequence	318	R	0	0	0.0488	0.4870	0.15649187	-0.4944	-0.11185478	0.08810969	-0.4816	-0.16146188	0.9981	0.0019
1	sequence	319	T	0	0	0.0488	0.4851	0.15120867	-0.4969	-0.13267681	0.08961240	-0.4788	-0.15999346	0.9985	0.0015
1	sequence	320	A	0	0	0.0244	0.4772	0.15371138	-0.5147	-0.11336976	0.09240369	-0.4764	-0.15864840	0.9988	0.0012
1	sequence	321	M	0	0	0.0244	0.4772	0.15371138	-0.5147	-0.11336976	0.09422516	-0.4738	-0.15709637	0.9990	0.0010
1	sequence	322	I	0	0	0.0488	0.4943	0.17686992	-0.5037	-0.11314126	0.09473382	-0.4734	-0.15730771	0.9994	0.0006
1	sequence	323	A	0	0	0.0488	0.4943	0.17686992	-0.5037	-0.11314126	0.09518726	-0.4728	-0.15751905	0.9995	0.0005
1	sequence	324	A	0	0	0.0244	0.4843	0.17333469	-0.5226	-0.12630641	0.09557287	-0.4732	-0.15701604	0.9996	0.0004
1	sequence	325	L	0	0	0.0244	0.4710	0.13635230	-0.5079	-0.14894710	0.09390935	-0.4746	-0.15632155	0.9997	0.0003
1	sequence	326	S	0	0	0.0000	0.4501	0.10262737	-0.5132	-0.18642864	0.09187765	-0.4752	-0.15583913	0.9997	0.0003
1	sequence	327	P	0	0	0.0000	0.4425	0.08149458	-0.4699	-0.18194721	0.09019572	-0.4761	-0.15549869	0.9997	0.0003
1	sequence	328	A	0	0	0.0000	0.4572	0.12225068	-0.4525	-0.17836275	0.08819502	-0.4785	-0.15432935	0.9997	0.0003
1	sequence	329	D	0	0	-0.0244	0.4347	0.03521680	-0.4353	-0.18728600	0.08424304	-0.4828	-0.15380786	0.9998	0.0002
1	sequence	330	I	0	0	-0.0244	0.4312	0.02540515	-0.4467	-0.17618430	0.08270256	-0.4859	-0.15088219	0.9998	0.0002
1	sequence	331	N	0	0	0.0000	0.4322	0.05281436	-0.3751	-0.13576859	0.07919238	-0.4869	-0.14911936	0.9996	0.0004
1	sequence	332	Y	0	0	-0.0244	0.4466	0.06842547	-0.3263	-0.13068241	0.07659003	-0.4899	-0.14761383	0.9997	0.0003
1	sequence	333	E	0	0	-0.0244	0.4683	0.12880488	-0.3900	-0.11279454	0.07385300	-0.4951	-0.14799650	1.0000	0.0000
1	sequence	334	E	0	0	-0.0244	0.4702	0.13408808	-0.3875	-0.09197251	0.06966848	-0.4991	-0.14883875	1.0000	0.0000
1	sequence	335	T	0	0	-0.0244	0.4618	0.11069106	-0.3628	-0.08905748	0.06648966	-0.5021	-0.14956253	1.0000	0.0000
1	sequence	336	L	0	0	0.0000	0.4534	0.11168428	-0.4249	-0.10285756	0.06414502	-0.5062	-0.15111177	1.0000	0.0000
1	sequence	337	S	0	0	0.0244	0.4534	0.08729404	-0.4910	-0.13596228	0.06095360	-0.5095	-0.15255755	0.9999	0.0001
1	sequence	338	T	0	0	0.0244	0.4512	0.08125610	-0.4921	-0.16843447	0.05716729	-0.5135	-0.15452153	0.9999	0.0001
1	sequence	339	L	0	0	0.0488	0.4539	0.06441328	-0.4430	-0.15657706	0.05448549	-0.5175	-0.15608612	0.9999	0.0001
1	sequence	340	R	0	0	0.0488	0.4607	0.08328184	-0.4355	-0.16345315	0.05058874	-0.5198	-0.15707791	0.9999	0.0001
1	sequence	341	Y	0	0	0.0244	0.4436	0.06012331	-0.4465	-0.16368165	0.04798057	-0.5210	-0.15832249	0.9998	0.0002
1	sequence	342	A	0	0	0.0244	0.4488	0.07446341	-0.4866	-0.18108980	0.04631122	-0.5234	-0.16005408	0.9999	0.0001
1	sequence	343	D	0	0	0.0244	0.4488	0.07446341	-0.4866	-0.18108980	0.04359842	-0.5258	-0.16147572	0.9999	0.0001
1	sequence	344	R	0	0	0.0000	0.4317	0.05130488	-0.4976	-0.18131830	0.04126638	-0.5276	-0.16237355	0.9999	0.0001
1	sequence	345	T	0	0	0.0244	0.4173	-0.01308672	-0.5464	-0.18640449	0.04029655	-0.5284	-0.16262918	0.9999	0.0001
1	sequence	346	K	0	0	0.0244	0.4173	-0.01308672	-0.5464	-0.18640449	0.04068894	-0.5294	-0.16250031	0.9999	0.0001
1	sequence	347	Q	0	0	0.0244	0.4100	-0.03346477	-0.5185	-0.18798361	0.04272645	-0.5301	-0.16054308	0.9998	0.0002
1	sequence	348	I	0	0	0.0488	0.4049	-0.07219512	-0.5742	-0.17353425	0.04468451	-0.5340	-0.15909621	0.9999	0.0001
1	sequence	349	R	0	0	0.0732	0.3905	-0.13658672	-0.6230	-0.17862044	0.04474651	-0.5373	-0.15824415	0.9999	0.0001
1	sequence	350	C	0	0	0.0488	0.4114	-0.05408130	-0.6172	-0.12762786	0.04786430	-0.5414	-0.15695682	0.9999	0.0001
1	sequence	351	N	0	0	0.0488	0.4041	-0.07445935	-0.5915	-0.15714464	0.05063815	-0.5452	-0.15712521	0.9997	0.0003
1	sequence	352	A	0	0	0.0244	0.4014	-0.05761653	-0.6405	-0.16900206	0.05325891	-0.5518	-0.15839528	0.9998	0.0002
1	sequence	353	I	0	0	0.0244	0.4152	-0.01912466	-0.6843	-0.18896934	0.05392838	-0.5608	-0.15991345	0.9999	0.0001
1	sequence	354	I	0	0	-0.0244	0.4125	-0.02667209	-0.6465	-0.18411165	0.05105764	-0.5687	-0.16271189	0.9999	0.0001
1	sequence	355	N	0	0	-0.0244	0.4125	-0.02667209	-0.6465	-0.18411165	0.04715602	-0.5758	-0.16652557	0.9997	0.0003
1	sequence	356	E	0	0	-0.0244	0.4247	0.00729133	-0.6672	-0.18229299	0.04432210	-0.5843	-0.17037845	0.9999	0.0001
1	sequence	357	D	0	0	-0.0244	0.4247	0.00729133	-0.6672	-0.18229299	0.04347627	-0.5905	-0.17305077	0.9998	0.0002
1	sequence	358	P	0	0	-0.0244	0.4320	0.02766938	-0.6632	-0.16912673	0.04423101	-0.5948	-0.17439744	0.9996	0.0004
1	sequence	359	N	0	0	-0.0244	0.4388	0.04653794	-0.6556	-0.17600283	0.04535392	-0.5988	-0.17426308	0.9994	0.0006
1	sequence	360	A	0	0	-0.0244	0.4190	-0.00855827	-0.5916	-0.17334006	0.04786328	-0.6050	-0.17470156	0.9996	0.0004
1	sequence	361	R	0	0	0.0000	0.4301	0.04677642	-0.5673	-0.16439767	0.05028059	-0.6121	-0.17476027	0.9998	0.0002
1	sequence	362	L	0	0	0.0000	0.4439	0.08526829	-0.6110	-0.18436496	0.05320170	-0.6184	-0.17528431	0.9999	0.0001
1	sequence	363	I	0	0	0.0000	0.4369	0.06564499	-0.6031	-0.17142831	0.05540488	-0.6231	-0.17559582	1.0000	0.0000
1	sequence	364	R	0	0	-0.0244	0.4512	0.08125610	-0.5751	-0.14995251	0.05755285	-0.6277	-0.17590734	1.0000	0.0000
1	sequence	365	E	0	0	0.0000	0.4612	0.13357182	-0.5561	-0.13678736	0.06035187	-0.6316	-0.17589218	1.0000	0.0000
1	sequence	366	L	0	0	0.0000	0.4680	0.15244038	-0.5486	-0.14366345	0.06581334	-0.6329	-0.17531338	1.0000	0.0000
1	sequence	367	Q	0	0	0.0244	0.4889	0.18616531	-0.5433	-0.10618191	0.07028075	-0.6333	-0.17542313	0.9999	0.0001
1	sequence	368	E	0	0	0.0488	0.4889	0.16177507	-0.6278	-0.12262562	0.07559495	-0.6352	-0.17553551	1.0000	0.0000
1	sequence	369	E	0	0	0.0488	0.4756	0.12479268	-0.5888	-0.14342852	0.08342432	-0.6344	-0.17587627	1.0000	0.0000
1	sequence	370	V	0	0	0.0732	0.4981	0.16304607	-0.6060	-0.13450527	0.09376885	-0.6312	-0.17573305	1.0000	0.0000
1	sequence	371	A	0	0	0.0488	0.4808	0.13913279	-0.5999	-0.18308851	0.10210106	-0.6280	-0.17683355	1.0000	0.0000
1	sequence	372	R	0	0	0.0488	0.4883	0.16026558	-0.6455	-0.18784134	0.11045168	-0.6254	-0.17689860	1.0000	0.0000
1	sequence	373	L	0	0	0.0732	0.4740	0.09587398	-0.6943	-0.19292752	0.11833046	-0.6210	-0.17714535	1.0000	0.0000
1	sequence	374	R	0	0	0.0976	0.4523	0.01110434	-0.7174	-0.22753049	0.12442362	-0.6148	-0.17680163	1.0000	0.0000
1	sequence	375	E	0	0	0.0976	0.4390	-0.02587805	-0.6784	-0.24833338	0.13078710	-0.6089	-0.17625529	1.0000	0.0000
1	sequence	376	L	0	0	0.0976	0.4463	-0.00550000	-0.7086	-0.24702565	0.13809521	-0.6018	-0.17606137	0.9999	0.0001
1	sequence	377	L	0	0	0.0732	0.4672	0.07700542	-0.6820	-0.21242268	0.14374658	-0.5936	-0.17595617	0.9998	0.0002
1	sequence	378	M	0	0	0.0244	0.4645	0.11823848	-0.6650	-0.19117538	0.14856957	-0.5849	-0.17589533	0.9993	0.0007
1	sequence	379	A	0	0	0.0244	0.4678	0.12729539	-0.6585	-0.16292594	0.15195671	-0.5767	-0.17672212	0.9990	0.0010
1	sequence	380	Q	0	0	0.0244	0.4821	0.16729675	-0.6965	-0.17455486	0.15390799	-0.5677	-0.17709758	0.9987	0.0013
1	sequence	381	G	0	0	0.0244	0.4875	0.18239160	-0.7248	-0.16586011	0.15777375	-0.5608	-0.17760245	0.9989	0.0011
1	sequence	382	L	0	0	0.0488	0.4954	0.17988889	-0.7069	-0.18516716	0.15912433	-0.5560	-0.17866203	0.9993	0.0007
1	sequence	383	S	0	0	0.0488	0.4900	0.16479404	-0.6787	-0.19386191	0.15953609	-0.5501	-0.17923459	0.9993	0.0007
1	sequence	384	A	0	0	0.0488	0.4892	0.16252981	-0.6752	-0.19386191	0.15933456	-0.5458	-0.18056226	0.9994	0.0006
1	sequence	385	S	0	0	0.0732	0.4992	0.16606504	-0.6563	-0.18069676	0.15812638	-0.5421	-0.18289021	0.9995	0.0005
1	sequence	386	A	0	0	0.0488	0.5065	0.21083333	-0.5996	-0.16267393	0.15564221	-0.5388	-0.18553927	0.9997	0.0003
1	sequence	387	L	0	0	0.0488	0.4919	0.17007724	-0.5646	-0.19090422	0.15288192	-0.5359	-0.18728579	0.9999	0.0001
1	sequence	388	E	0	0	0.0488	0.4970	0.18441734	-0.5935	-0.19259126	0.14845228	-0.5323	-0.18984305	1.0000	0.0000
1	sequence	389	G	0	0	0.0244	0.5114	0.24880894	-0.5447	-0.18750507	0.14556217	-0.5253	-0.19235165	0.9999	0.0001
1	sequence	390	L	0	0	0.0000	0.5165	0.28753930	-0.4890	-0.17274839	0.14300340	-0.5186	-0.19428178	1.0000	0.0000
1	sequence	391	K	0	0	0.0000	0.5165	0.28753930	-0.4890	-0.17274839	0.13868326	-0.5110	-0.19647390	1.0000	0.0000
1	sequence	392	T	0	0	0.0000	0.5095	0.26791599	-0.4811	-0.15981174	0.13383023	-0.5039	-0.19690300	1.0000	0.0000
1	sequence	393	E	0	0	0.0244	0.5173	0.26541328	-0.4633	-0.17911879	0.12844335	-0.4953	-0.19706835	1.0000	0.0000
1	sequence	394	E	0	0	0.0244	0.5049	0.23069512	-0.4272	-0.17487689	0.12522189	-0.4835	-0.19670859	1.0000	0.0000
1	sequence	395	G	0	0	0.0488	0.5149	0.23423035	-0.4083	-0.16171174	0.12613553	-0.4706	-0.19466088	0.9998	0.0002
1	sequence	396	S	0	0	0.0244	0.5201	0.27296070	-0.3526	-0.17616110	0.12795119	-0.4586	-0.19210578	0.9998	0.0002
1	sequence	397	V	0	0	0.0244	0.5079	0.23899729	-0.3319	-0.17797976	0.12912255	-0.4458	-0.19037459	0.9998	0.0002
1	sequence	398	R	0	0	0.0244	0.4957	0.20503388	-0.3112	-0.17979842	0.12626925	-0.4344	-0.19033134	0.9998	0.0002
1	sequence	399	G	0	0	0.0244	0.4818	0.16654201	-0.3245	-0.20302531	0.12140459	-0.4244	-0.19092480	0.9997	0.0003
1	sequence	400	A	0	0	0.0244	0.4675	0.12654065	-0.2865	-0.19139639	0.11672401	-0.4148	-0.19241980	0.9997	0.0003
1	sequence	401	L	0	0	0.0244	0.4759	0.14993767	-0.3089	-0.19404003	0.11108619	-0.4039	-0.19299452	0.9997	0.0003
1	sequence	402	P	0	0	0.0488	0.4675	0.10215041	-0.3710	-0.20784010	0.10314152	-0.3929	-0.19411742	0.9995	0.0005
1	sequence	403	A	0	0	0.0488	0.4675	0.10215041	-0.3710	-0.20784010	0.09531892	-0.3828	-0.19429851	0.9994	0.0006
1	sequence	404	V	0	0	0.0732	0.4602	0.05738211	-0.4277	-0.22586294	0.08823267	-0.3741	-0.19405548	0.9993	0.0007
1	sequence	405	S	0	0	0.0732	0.4509	0.03172087	-0.4209	-0.24539848	0.07978419	-0.3640	-0.19425535	0.9988	0.0012
1	sequence	406	S	0	0	0.0732	0.4509	0.03172087	-0.4209	-0.24539848	0.07015758	-0.3557	-0.19521590	0.9985	0.0015
1	sequence	407	P	0	0	0.0732	0.4537	0.03926829	-0.4314	-0.21527110	0.05945747	-0.3493	-0.19676385	0.9983	0.0017
1	sequence	408	P	0	0	0.0732	0.4412	0.00455014	-0.3953	-0.21102920	0.04880676	-0.3450	-0.19727084	0.9982	0.0018
1	sequence	409	A	0	0	0.0488	0.4463	0.04328049	-0.3396	-0.22547856	0.03797779	-0.3410	-0.19867466	0.9982	0.0018
1	sequence	410	P	0	0	0.0488	0.4379	0.01988347	-0.3149	-0.22256353	0.02607532	-0.3388	-0.19948261	0.9981	0.0019
1	sequence	411	V	0	0	0.0488	0.4257	-0.01407995	-0.2942	-0.22438219	0.01435111	-0.3388	-0.20016642	0.9982	0.0018
1	sequence	412	S	0	0	0.0976	0.4268	-0.05984146	-0.3094	-0.20068159	0.00218511	-0.3382	-0.20157016	0.9979	0.0021
1	sequence	413	P	0	0	0.0976	0.4266	-0.06059621	-0.2940	-0.19462103	-0.01059419	-0.3393	-0.20372901	0.9977	0.0023
1	sequence	414	S	0	0	0.0732	0.4266	-0.03620596	-0.2094	-0.17817732	-0.02231840	-0.3416	-0.20472841	0.9976	0.0024
1	sequence	415	S	0	0	0.0488	0.4482	0.04856369	-0.1863	-0.14357435	-0.03369284	-0.3440	-0.20586316	0.9976	0.0024
1	sequence	416	P	0	0	0.0488	0.4482	0.04856369	-0.1863	-0.14357435	-0.04624542	-0.3483	-0.20775860	0.9978	0.0022
1	sequence	417	T	0	0	0.0488	0.4461	0.04252575	-0.1874	-0.17604655	-0.05957697	-0.3543	-0.20865743	0.9980	0.0020
1	sequence	418	T	0	0	0.0732	0.4252	-0.03997967	-0.2139	-0.21064951	-0.07211696	-0.3617	-0.20904711	0.9981	0.0019
1	sequence	419	H	0	0	0.1220	0.4279	-0.08121274	-0.2517	-0.21550720	-0.08493889	-0.3706	-0.20968420	0.9981	0.0019
1	sequence	420	N	0	0	0.1220	0.4339	-0.06460840	-0.2650	-0.22422109	-0.09747211	-0.3803	-0.20994899	0.9980	0.0020
1	sequence	421	G	0	0	0.1220	0.4341	-0.06385366	-0.2532	-0.19811818	-0.10850843	-0.3927	-0.21148315	0.9987	0.0013
1	sequence	422	E	0	0	0.1463	0.4144	-0.14334011	-0.2737	-0.21189912	-0.11934226	-0.4055	-0.21295330	0.9998	0.0002
1	sequence	423	L	0	0	0.1220	0.4065	-0.14083740	-0.2916	-0.19259208	-0.12800486	-0.4160	-0.21396838	0.9999	0.0001
1	sequence	424	E	0	0	0.1220	0.4119	-0.12574255	-0.3198	-0.18389732	-0.13749002	-0.4265	-0.21589765	0.9999	0.0001
1	sequence	425	P	0	0	0.1220	0.3911	-0.18385772	-0.2618	-0.20205658	-0.14477295	-0.4347	-0.21709557	0.9995	0.0005
1	sequence	426	S	0	0	0.1463	0.3837	-0.22862602	-0.3185	-0.22007941	-0.15237464	-0.4443	-0.21746459	0.9993	0.0007
1	sequence	427	F	0	0	0.1463	0.3840	-0.22787127	-0.3339	-0.22613997	-0.15949772	-0.4542	-0.21814914	0.9991	0.0009
1	sequence	428	S	0	0	0.1707	0.3789	-0.26660163	-0.3896	-0.21169061	-0.16662079	-0.4643	-0.22009125	0.9988	0.0012
1	sequence	429	P	0	0	0.1463	0.3726	-0.25957046	-0.4300	-0.25014790	-0.17298331	-0.4757	-0.22245793	0.9986	0.0014
1	sequence	430	N	0	0	0.1463	0.3799	-0.23919241	-0.4557	-0.22063111	-0.17964618	-0.4883	-0.22335904	0.9985	0.0015
1	sequence	431	T	0	0	0.1463	0.3965	-0.19315312	-0.4883	-0.20078482	-0.18633327	-0.5037	-0.22473894	0.9991	0.0009
1	sequence	432	E	0	0	0.1463	0.3900	-0.21126694	-0.4660	-0.23030161	-0.19229662	-0.5196	-0.22624777	0.9994	0.0006
1	sequence	433	S	0	0	0.1707	0.3827	-0.25603523	-0.5227	-0.24832444	-0.19714383	-0.5352	-0.22833466	0.9992	0.0008
1	sequence	434	Q	0	0	0.1707	0.3973	-0.21527913	-0.5577	-0.22009415	-0.20149402	-0.5513	-0.23088490	0.9991	0.0009
1	sequence	435	I	0	0	0.1707	0.3900	-0.23565718	-0.5276	-0.22140188	-0.20509528	-0.5711	-0.23390114	0.9995	0.0005
1	sequence	436	G	0	0	0.1951	0.3827	-0.28042547	-0.5843	-0.23942471	-0.21089295	-0.5915	-0.23826922	0.9995	0.0005
1	sequence	437	P	0	0	0.1951	0.3851	-0.27363279	-0.5987	-0.21301308	-0.21628564	-0.6122	-0.24284983	0.9997	0.0003
1	sequence	438	E	0	0	0.1951	0.3846	-0.27514228	-0.6342	-0.19395685	-0.22247571	-0.6342	-0.24628602	1.0000	0.0000
1	sequence	439	E	0	0	0.2195	0.3770	-0.32066531	-0.6755	-0.20591913	-0.22506451	-0.6541	-0.24811751	1.0000	0.0000
1	sequence	440	A	0	0	0.2439	0.3762	-0.34731978	-0.7229	-0.21388133	-0.22548209	-0.6716	-0.24949395	0.9999	0.0001
1	sequence	441	M	0	0	0.2195	0.3751	-0.32594851	-0.7945	-0.25429704	-0.22586285	-0.6893	-0.24993792	0.9999	0.0001
1	sequence	442	E	0	0	0.2195	0.3864	-0.29424932	-0.8361	-0.25431618	-0.22628042	-0.7076	-0.25165521	1.0000	0.0000
1	sequence	443	R	0	0	0.1707	0.3837	-0.25301626	-0.7983	-0.24945849	-0.22274698	-0.7247	-0.25219240	1.0000	0.0000
1	sequence	444	L	0	0	0.1463	0.3629	-0.28674119	-0.8036	-0.28694003	-0.21927457	-0.7414	-0.25320050	0.9999	0.0001
1	sequence	445	Q	0	0	0.1220	0.3705	-0.24121816	-0.7623	-0.27497775	-0.21810903	-0.7579	-0.25475678	0.9999	0.0001
1	sequence	446	E	0	0	0.1463	0.3653	-0.27994851	-0.8180	-0.26052839	-0.21612093	-0.7774	-0.25667097	1.0000	0.0000
1	sequence	447	T	0	0	0.1463	0.3724	-0.26032520	-0.8259	-0.27346504	-0.21187537	-0.7940	-0.25780899	1.0000	0.0000
1	sequence	448	E	0	0	0.1463	0.3751	-0.25277778	-0.8436	-0.29489768	-0.20759300	-0.8097	-0.25875437	1.0000	0.0000
1	sequence	449	K	0	0	0.1220	0.3650	-0.25631301	-0.8625	-0.30806282	-0.20125567	-0.8230	-0.25976041	1.0000	0.0000
1	sequence	450	I	0	0	0.1220	0.3745	-0.22989702	-0.8575	-0.26242437	-0.19419363	-0.8351	-0.25840642	1.0000	0.0000
1	sequence	451	I	0	0	0.1463	0.3745	-0.25428726	-0.9444	-0.27913947	-0.18853064	-0.8456	-0.25827975	1.0000	0.0000
1	sequence	452	A	0	0	0.1220	0.3642	-0.25857724	-0.9478	-0.28624406	-0.18404577	-0.8552	-0.25863713	1.0000	0.0000
1	sequence	453	E	0	0	0.1220	0.3642	-0.25857724	-0.9478	-0.28624406	-0.17893503	-0.8656	-0.25753978	1.0000	0.0000
1	sequence	454	L	0	0	0.1220	0.3713	-0.23895393	-0.9557	-0.29918071	-0.17164046	-0.8733	-0.25556326	1.0000	0.0000
1	sequence	455	N	0	0	0.1220	0.3911	-0.18385772	-1.0197	-0.30184349	-0.16633399	-0.8792	-0.25496383	0.9999	0.0001
1	sequence	456	E	0	0	0.1220	0.3892	-0.18914092	-1.0223	-0.32266552	-0.16000925	-0.8876	-0.25531825	1.0000	0.0000
1	sequence	457	T	0	0	0.1220	0.3951	-0.17253659	-1.0356	-0.33137940	-0.15147647	-0.8943	-0.25581116	1.0000	0.0000
1	sequence	458	W	0	0	0.1463	0.3900	-0.21126694	-1.0912	-0.31693005	-0.14310936	-0.9006	-0.25694825	1.0000	0.0000
1	sequence	459	E	0	0	0.1220	0.4046	-0.14612060	-1.0306	-0.28574095	-0.13483429	-0.9048	-0.25965910	1.0000	0.0000
1	sequence	460	E	0	0	0.0976	0.4130	-0.09833333	-0.9684	-0.27194088	-0.12598857	-0.9069	-0.26188399	1.0000	0.0000
1	sequence	461	K	0	0	0.0976	0.4195	-0.08021951	-0.9907	-0.24242409	-0.11574380	-0.9073	-0.26357856	1.0000	0.0000
1	sequence	462	L	0	0	0.0976	0.4192	-0.08097425	-1.0026	-0.26852700	-0.10393433	-0.9057	-0.26286533	1.0000	0.0000
1	sequence	463	R	0	0	0.0732	0.4401	0.00153117	-0.9760	-0.23392403	-0.09424182	-0.9014	-0.26208008	1.0000	0.0000
1	sequence	464	K	0	0	0.0732	0.4401	0.00153117	-0.9760	-0.23392403	-0.08343222	-0.8985	-0.26119567	1.0000	0.0000
1	sequence	465	T	0	0	0.0976	0.4203	-0.07795528	-0.9966	-0.24770497	-0.07232130	-0.8938	-0.25841133	1.0000	0.0000
1	sequence	466	E	0	0	0.1220	0.4203	-0.10234553	-1.0605	-0.28053830	-0.06343103	-0.8910	-0.25621051	1.0000	0.0000
1	sequence	467	A	0	0	0.0976	0.4287	-0.05455827	-0.9983	-0.26673822	-0.05359611	-0.8864	-0.25476186	1.0000	0.0000
1	sequence	468	L	0	0	0.0976	0.4295	-0.05229404	-0.9775	-0.26490043	-0.04486569	-0.8814	-0.25347416	1.0000	0.0000
1	sequence	469	R	0	0	0.0732	0.4371	-0.00677100	-0.9362	-0.25293815	-0.03631935	-0.8760	-0.25166371	1.0000	0.0000
1	sequence	470	M	0	0	0.0976	0.4591	0.02997290	-0.9249	-0.19463457	-0.02710354	-0.8695	-0.24888993	0.9999	0.0001
1	sequence	471	E	0	0	0.0976	0.4458	-0.00700949	-0.8859	-0.21543747	-0.01902905	-0.8633	-0.24755041	1.0000	0.0000
1	sequence	472	R	0	0	0.0976	0.4450	-0.00927371	-0.8825	-0.21543747	-0.01035967	-0.8550	-0.24580321	1.0000	0.0000
1	sequence	473	E	0	0	0.0976	0.4477	-0.00172629	-0.8930	-0.18531008	-0.00089196	-0.8472	-0.24339431	1.0000	0.0000
1	sequence	474	A	0	0	0.0732	0.4550	0.04304201	-0.8362	-0.16728725	0.01051444	-0.8390	-0.24064929	1.0000	0.0000
1	sequence	475	L	0	0	0.0732	0.4404	0.00228591	-0.8012	-0.19551754	0.02181040	-0.8313	-0.23737668	1.0000	0.0000
1	sequence	476	L	0	0	0.0488	0.4393	0.02365718	-0.8728	-0.23593325	0.03082372	-0.8209	-0.23355211	1.0000	0.0000
1	sequence	477	A	0	0	0.0000	0.4382	0.06941870	-0.8576	-0.25963385	0.03867731	-0.8099	-0.22936161	1.0000	0.0000
1	sequence	478	E	0	0	0.0000	0.4382	0.06941870	-0.8576	-0.25963385	0.04662294	-0.7991	-0.22423865	1.0000	0.0000
1	sequence	479	M	0	0	0.0000	0.4363	0.06413550	-0.8076	-0.30510172	0.05662935	-0.7866	-0.22004619	0.9999	0.0001
1	sequence	480	G	0	0	-0.0244	0.4371	0.04200949	-0.7602	-0.29713952	0.06345790	-0.7765	-0.21777488	0.9998	0.0002
1	sequence	481	V	0	0	-0.0488	0.4569	0.07271545	-0.7397	-0.28335858	0.06912089	-0.7680	-0.21584017	0.9999	0.0001
1	sequence	482	A	0	0	-0.0244	0.4789	0.15823984	-0.7284	-0.22505500	0.07434209	-0.7589	-0.21462537	0.9999	0.0001
1	sequence	483	V	0	0	-0.0244	0.4591	0.10314363	-0.6621	-0.22212084	0.07912149	-0.7498	-0.21260621	1.0000	0.0000
1	sequence	484	R	0	0	0.0000	0.4816	0.19017751	-0.6793	-0.21319759	0.08088192	-0.7410	-0.21215652	1.0000	0.0000
1	sequence	485	E	0	0	0.0244	0.4827	0.16880623	-0.6077	-0.17278188	0.08364899	-0.7324	-0.21098133	1.0000	0.0000
1	sequence	486	D	0	0	0.0488	0.4751	0.12328320	-0.6489	-0.18474416	0.08952029	-0.7219	-0.20913344	0.9999	0.0001
1	sequence	487	G	0	0	0.0488	0.4751	0.12328320	-0.6282	-0.20113378	0.09658137	-0.7082	-0.20568392	0.9998	0.0002
1	sequence	488	G	0	0	0.0488	0.4659	0.09762195	-0.6214	-0.22066932	0.10332368	-0.6969	-0.20206360	0.9998	0.0002
1	sequence	489	T	0	0	0.0488	0.4659	0.09762195	-0.6214	-0.22066932	0.10884523	-0.6872	-0.19922444	0.9998	0.0002
1	sequence	490	V	0	0	0.0732	0.4832	0.12153523	-0.5985	-0.19433791	0.11373508	-0.6780	-0.19620809	0.9999	0.0001
1	sequence	491	G	0	0	0.0732	0.4759	0.10115718	-0.6025	-0.20750417	0.11571641	-0.6691	-0.19585751	0.9998	0.0002
1	sequence	492	V	0	0	0.0732	0.4759	0.10115718	-0.6025	-0.20750417	0.11950175	-0.6622	-0.19449215	0.9999	0.0001
1	sequence	493	F	0	0	0.0976	0.4949	0.12959892	-0.6312	-0.18747922	0.12244613	-0.6557	-0.19454882	0.9999	0.0001
1	sequence	494	S	0	0	0.0732	0.5146	0.20908537	-0.6106	-0.17369828	0.12539051	-0.6493	-0.19586306	0.9998	0.0002
1	sequence	495	P	0	0	0.0732	0.5201	0.22418022	-0.6388	-0.16500353	0.12726139	-0.6447	-0.19776470	0.9999	0.0001
1	sequence	496	K	0	0	0.0732	0.5062	0.18568835	-0.5951	-0.14503624	0.13034721	-0.6408	-0.19828879	1.0000	0.0000
1	sequence	497	K	0	0	0.0732	0.4873	0.13285637	-0.5683	-0.15085497	0.13239054	-0.6334	-0.19684799	1.0000	0.0000
1	sequence	498	T	0	0	0.0732	0.4946	0.15323442	-0.5940	-0.12133819	0.13395621	-0.6259	-0.19339220	0.9999	0.0001
1	sequence	499	P	0	0	0.0244	0.4935	0.19899593	-0.5788	-0.14503880	0.13647911	-0.6188	-0.18938420	0.9999	0.0001
1	sequence	500	H	0	0	0.0488	0.4789	0.13384959	-0.6187	-0.19261750	0.13919192	-0.6134	-0.18379633	0.9999	0.0001
1	sequence	501	L	0	0	0.0488	0.4789	0.13384959	-0.6187	-0.19261750	0.14179427	-0.6102	-0.17859685	0.9999	0.0001
1	sequence	502	V	0	0	0.0488	0.4789	0.13384959	-0.6187	-0.19261750	0.14230389	-0.6060	-0.17366855	0.9998	0.0002
1	sequence	503	N	0	0	0.0488	0.4721	0.11498103	-0.6263	-0.18574141	0.13936532	-0.6016	-0.17081206	0.9996	0.0004
1	sequence	504	L	0	0	0.0244	0.4485	0.07370867	-0.6150	-0.21548669	0.13887507	-0.6007	-0.16782793	0.9997	0.0003
1	sequence	505	N	0	0	0.0488	0.4721	0.11498103	-0.6263	-0.18574141	0.13626205	-0.5994	-0.16506144	0.9997	0.0003
1	sequence	506	E	0	0	0.0244	0.4805	0.16276829	-0.5641	-0.17194133	0.13533000	-0.6009	-0.16282951	0.9999	0.0001
1	sequence	507	D	0	0	0.0000	0.4805	0.18715854	-0.5003	-0.13910801	0.13651395	-0.6006	-0.16018734	0.9999	0.0001
1	sequence	508	P	0	0	0.0000	0.4930	0.22187669	-0.5359	-0.11830512	0.13878981	-0.5999	-0.15630610	0.9999	0.0001
1	sequence	509	L	0	0	0.0244	0.4846	0.17408943	-0.5773	-0.14849481	0.14281446	-0.6002	-0.15075198	0.9999	0.0001
1	sequence	510	M	0	0	0.0244	0.4916	0.19371274	-0.5579	-0.12926799	0.14584507	-0.5996	-0.14588641	0.9999	0.0001
1	sequence	511	S	0	0	0.0488	0.4707	0.11120732	-0.5637	-0.18026057	0.14729837	-0.5989	-0.14202271	0.9999	0.0001
1	sequence	512	E	0	0	0.0488	0.4840	0.14818970	-0.6027	-0.15945768	0.14910143	-0.5982	-0.13791754	1.0000	0.0000
1	sequence	513	C	0	0	0.0244	0.4621	0.11144580	-0.6140	-0.21776125	0.15090449	-0.5970	-0.13421212	1.0000	0.0000
1	sequence	514	L	0	0	0.0244	0.4648	0.11899322	-0.6318	-0.23919388	0.15148001	-0.5939	-0.13126542	1.0000	0.0000
1	sequence	515	L	0	0	0.0244	0.4650	0.11974797	-0.6472	-0.24525444	0.14817813	-0.5917	-0.12899096	1.0000	0.0000
1	sequence	516	Y	0	0	0.0244	0.4683	0.12880488	-0.6408	-0.21700500	0.14458173	-0.5886	-0.12642072	0.9999	0.0001
1	sequence	517	H	0	0	0.0488	0.4694	0.10743360	-0.5714	-0.17686069	0.14293661	-0.5876	-0.12431663	0.9999	0.0001
1	sequence	518	I	0	0	0.0732	0.4875	0.13361111	-0.5483	-0.11794651	0.14394230	-0.5877	-0.12142085	1.0000	0.0000
1	sequence	519	K	0	0	0.0732	0.5016	0.17285772	-0.5665	-0.09530583	0.14349372	-0.5868	-0.11979720	1.0000	0.0000
1	sequence	520	D	0	0	0.0488	0.4938	0.17536043	-0.5843	-0.07599878	0.14275157	-0.5861	-0.11668130	1.0000	0.0000
1	sequence	521	G	0	0	0.0732	0.4930	0.14870596	-0.6317	-0.08396099	0.14359835	-0.5849	-0.11200521	0.9999	0.0001
1	sequence	522	V	0	0	0.0732	0.4732	0.09360976	-0.5677	-0.08129821	0.14422424	-0.5839	-0.10801812	0.9999	0.0001
1	sequence	523	T	0	0	0.0732	0.4531	0.03775881	-0.5468	-0.10793897	0.14453718	-0.5833	-0.10426811	0.9999	0.0001
1	sequence	524	R	0	0	0.0732	0.4694	0.08304336	-0.6246	-0.09977143	0.14420001	-0.5835	-0.10097758	0.9999	0.0001
1	sequence	525	V	0	0	0.0732	0.4694	0.08304336	-0.6246	-0.09977143	0.14502935	-0.5835	-0.09674344	0.9998	0.0002
1	sequence	526	G	0	0	0.0732	0.4864	0.13059214	-0.6731	-0.08127297	0.14441024	-0.5825	-0.09395472	0.9996	0.0004
1	sequence	527	Q	0	0	0.0244	0.4837	0.17182520	-0.6353	-0.07641528	0.14146004	-0.5847	-0.09183917	0.9995	0.0005
1	sequence	528	V	0	0	0.0000	0.4911	0.21659350	-0.5993	-0.04200283	0.13843040	-0.5894	-0.09063375	0.9998	0.0002
1	sequence	529	D	0	0	0.0000	0.5076	0.26263279	-0.6319	0.00704950	0.13354151	-0.5924	-0.08995655	0.9999	0.0001
1	sequence	530	M	0	0	0.0000	0.4930	0.22187669	-0.5968	-0.02118080	0.13183049	-0.5942	-0.08729930	0.9999	0.0001
1	sequence	531	D	0	0	0.0000	0.4783	0.18112060	-0.5729	-0.03592618	0.12864680	-0.5958	-0.08546402	1.0000	0.0000
1	sequence	532	I	0	0	0.0000	0.4762	0.17508266	-0.5739	-0.03919234	0.12864099	-0.5963	-0.08164869	1.0000	0.0000
1	sequence	533	K	0	0	0.0000	0.4762	0.17508266	-0.5532	-0.05558195	0.12678174	-0.5960	-0.07976278	1.0000	0.0000
1	sequence	534	L	0	0	0.0000	0.4683	0.15319512	-0.5002	-0.06666452	0.12664125	-0.5953	-0.07554065	0.9999	0.0001
1	sequence	535	T	0	0	0.0244	0.4485	0.07370867	-0.5208	-0.08044546	0.12639031	-0.5941	-0.07028792	0.9998	0.0002
1	sequence	536	G	0	0	0.0244	0.4496	0.07672764	-0.5148	-0.05962343	0.12612096	-0.5924	-0.06488737	0.9995	0.0005
1	sequence	537	Q	0	0	0.0244	0.4645	0.11823848	-0.5526	-0.05876869	0.12446517	-0.5925	-0.06051241	0.9994	0.0006
1	sequence	538	F	0	0	0.0244	0.4846	0.17408943	-0.5735	-0.03212792	0.12368038	-0.5949	-0.05787008	0.9997	0.0003
1	sequence	539	I	0	0	0.0244	0.4705	0.13484282	-0.5553	-0.05476861	0.12244121	-0.5983	-0.05718742	0.9999	0.0001
1	sequence	540	R	0	0	0.0488	0.4913	0.16856775	-0.5500	-0.01728707	0.12018957	-0.6012	-0.05705698	0.9999	0.0001
1	sequence	541	E	0	0	0.0488	0.4913	0.16856775	-0.5707	-0.00089746	0.11880990	-0.6041	-0.05717980	0.9999	0.0001
1	sequence	542	Q	0	0	0.0488	0.4881	0.15951084	-0.5772	-0.02914689	0.11919648	-0.6055	-0.05768648	0.9998	0.0002
1	sequence	543	H	0	0	0.0488	0.4835	0.14668022	-0.5946	-0.03886722	0.12142389	-0.6091	-0.05821960	0.9999	0.0001
1	sequence	544	C	0	0	0.0732	0.4759	0.10115718	-0.6358	-0.05082950	0.12552895	-0.6128	-0.05796055	1.0000	0.0000
1	sequence	545	L	0	0	0.0976	0.4870	0.10771138	-0.6115	-0.04188711	0.12742501	-0.6128	-0.05809992	1.0000	0.0000
1	sequence	546	F	0	0	0.0976	0.4805	0.08959756	-0.5892	-0.07140389	0.12838806	-0.6123	-0.05845693	0.9999	0.0001
1	sequence	547	R	0	0	0.1220	0.4721	0.04181030	-0.6513	-0.08520397	0.12850433	-0.6110	-0.05928001	0.9998	0.0002
1	sequence	548	S	0	0	0.1220	0.4797	0.06294309	-0.6947	-0.08968540	0.12862155	-0.6109	-0.05949608	0.9997	0.0003
1	sequence	549	I	0	0	0.1220	0.4648	0.02143225	-0.6569	-0.09054014	0.12814390	-0.6116	-0.06023035	0.9997	0.0003
1	sequence	550	P	0	0	0.0976	0.4856	0.10393767	-0.6511	-0.03954756	0.12564132	-0.6106	-0.06266840	0.9994	0.0006
1	sequence	551	Q	0	0	0.0976	0.4710	0.06318157	-0.6249	-0.05402155	0.12430428	-0.6114	-0.06464356	0.9992	0.0008
1	sequence	552	P	0	0	0.0732	0.4794	0.11096883	-0.5835	-0.02383187	0.12396130	-0.6127	-0.06625244	0.9994	0.0006
1	sequence	553	D	0	0	0.0488	0.4566	0.07196070	-0.5913	-0.08213544	0.12347105	-0.6142	-0.06794739	0.9997	0.0003
1	sequence	554	G	0	0	0.0732	0.4775	0.10568564	-0.5860	-0.04465390	0.12499313	-0.6161	-0.06799887	0.9998	0.0002
1	sequence	555	E	0	0	0.0732	0.4786	0.10870461	-0.5800	-0.02383187	0.12763811	-0.6198	-0.06725776	1.0000	0.0000
1	sequence	556	V	0	0	0.0732	0.4786	0.10870461	-0.5800	-0.02383187	0.13203771	-0.6221	-0.06606204	1.0000	0.0000
1	sequence	557	V	0	0	0.0976	0.4702	0.06091734	-0.6422	-0.03763194	0.13610596	-0.6243	-0.06535930	1.0000	0.0000
1	sequence	558	V	0	0	0.0976	0.4753	0.07525745	-0.6711	-0.06852501	0.13774430	-0.6241	-0.06511368	1.0000	0.0000
1	sequence	559	T	0	0	0.0976	0.4780	0.08280488	-0.6888	-0.08995764	0.13665821	-0.6228	-0.06616762	1.0000	0.0000
1	sequence	560	L	0	0	0.0976	0.4772	0.08054065	-0.6854	-0.08995764	0.13636367	-0.6217	-0.06731353	1.0000	0.0000
1	sequence	561	E	0	0	0.1220	0.4997	0.11879404	-0.7026	-0.08103439	0.13449765	-0.6212	-0.06970975	1.0000	0.0000
1	sequence	562	P	0	0	0.0732	0.4986	0.16455556	-0.6874	-0.10473500	0.13203675	-0.6181	-0.07210464	1.0000	0.0000
1	sequence	563	C	0	0	0.0732	0.5060	0.18493360	-0.7153	-0.10315587	0.13042263	-0.6150	-0.07333405	1.0000	0.0000
1	sequence	564	E	0	0	0.0732	0.5136	0.20606640	-0.7005	-0.09731801	0.12723799	-0.6108	-0.07481479	1.0000	0.0000
1	sequence	565	G	0	0	0.0732	0.4973	0.16078184	-0.6228	-0.10548555	0.12591259	-0.6051	-0.07566765	0.9999	0.0001
1	sequence	566	A	0	0	0.0488	0.4748	0.12252846	-0.6056	-0.11440879	0.12445155	-0.6015	-0.07707520	0.9999	0.0001
1	sequence	567	E	0	0	0.0488	0.4794	0.13535908	-0.6208	-0.11501940	0.12167771	-0.5987	-0.07776841	0.9999	0.0001
1	sequence	568	T	0	0	0.0732	0.5030	0.17663144	-0.6321	-0.08527412	0.12006940	-0.5944	-0.07812502	0.9998	0.0002
1	sequence	569	Y	0	0	0.0732	0.5103	0.19700949	-0.6281	-0.07210786	0.11665127	-0.5892	-0.07854562	0.9996	0.0004
1	sequence	570	V	0	0	0.0732	0.4970	0.16002710	-0.5891	-0.09291075	0.11441126	-0.5849	-0.07943191	0.9996	0.0004
1	sequence	571	N	0	0	0.0488	0.4908	0.16705827	-0.6295	-0.10216200	0.11015893	-0.5807	-0.08156192	0.9994	0.0006
1	sequence	572	G	0	0	0.0488	0.4908	0.16705827	-0.6272	-0.10189061	0.10725041	-0.5780	-0.08409901	0.9996	0.0004
1	sequence	573	K	0	0	0.0488	0.4864	0.15498238	-0.6355	-0.10868508	0.10295545	-0.5764	-0.08734911	0.9999	0.0001
1	sequence	574	L	0	0	0.0244	0.5073	0.23748780	-0.6297	-0.05769250	0.10063018	-0.5736	-0.08823919	1.0000	0.0000
1	sequence	575	V	0	0	0.0244	0.5160	0.26163957	-0.6535	-0.03627900	0.09648830	-0.5701	-0.09001965	1.0000	0.0000
1	sequence	576	T	0	0	-0.0244	0.5133	0.25409214	-0.6157	-0.03142131	0.09142600	-0.5659	-0.09281535	1.0000	0.0000
1	sequence	577	E	0	0	-0.0244	0.5095	0.24352575	-0.6039	-0.03081071	0.08619803	-0.5613	-0.09554290	1.0000	0.0000
1	sequence	578	P	0	0	-0.0244	0.4886	0.18541057	-0.5435	-0.04869857	0.08189048	-0.5539	-0.09757394	1.0000	0.0000
1	sequence	579	L	0	0	-0.0244	0.4686	0.12955962	-0.5227	-0.07533934	0.07738043	-0.5457	-0.09805949	1.0000	0.0000
1	sequence	580	V	0	0	-0.0244	0.4661	0.12276694	-0.5083	-0.10175097	0.07193737	-0.5376	-0.09835841	1.0000	0.0000
1	sequence	581	L	0	0	0.0000	0.4463	0.09206098	-0.5289	-0.11553191	0.06548186	-0.5289	-0.09985373	0.9999	0.0001
1	sequence	582	K	0	0	-0.0244	0.4463	0.06767073	-0.4443	-0.09908820	0.05816696	-0.5196	-0.10105883	0.9999	0.0001
1	sequence	583	S	0	0	-0.0244	0.4556	0.09333198	-0.4511	-0.07955266	0.05099934	-0.5106	-0.10150755	0.9994	0.0006
1	sequence	584	G	0	0	-0.0488	0.4366	0.01610976	-0.4224	-0.09957761	0.04331628	-0.5021	-0.10167783	0.9992	0.0008
1	sequence	585	N	0	0	-0.0732	0.4564	0.04681572	-0.4019	-0.08579667	0.03454713	-0.4933	-0.10191939	0.9990	0.0010
1	sequence	586	R	0	0	-0.0488	0.4480	0.04780894	-0.4640	-0.09959675	0.02804220	-0.4877	-0.10151056	0.9994	0.0006
1	sequence	587	I	0	0	-0.0732	0.4309	-0.02413008	-0.4750	-0.09982524	0.02422490	-0.4822	-0.10087851	0.9996	0.0004
1	sequence	588	V	0	0	-0.0732	0.4309	-0.02413008	-0.4750	-0.09982524	0.01862198	-0.4748	-0.10067448	0.9996	0.0004
1	sequence	589	M	0	0	-0.0976	0.4206	-0.07720054	-0.4785	-0.10692983	0.00992647	-0.4674	-0.10261799	0.9994	0.0006
1	sequence	590	G	0	0	-0.0976	0.4230	-0.07040786	-0.4806	-0.12687798	0.00033475	-0.4616	-0.10564333	0.9994	0.0006
1	sequence	591	K	0	0	-0.0976	0.4230	-0.07040786	-0.4806	-0.12687798	-0.00758180	-0.4578	-0.10816176	0.9995	0.0005
1	sequence	592	N	0	0	-0.0976	0.4282	-0.05606775	-0.5119	-0.15804244	-0.01484728	-0.4529	-0.10954035	0.9992	0.0008
1	sequence	593	H	0	0	-0.0976	0.4249	-0.06512466	-0.5183	-0.15708584	-0.02270765	-0.4501	-0.11133326	0.9994	0.0006
1	sequence	594	V	0	0	-0.0732	0.4312	-0.02337534	-0.4779	-0.11862856	-0.03032871	-0.4462	-0.11275358	0.9996	0.0004
1	sequence	595	F	0	0	-0.0732	0.4165	-0.06413144	-0.4429	-0.11765282	-0.04137954	-0.4410	-0.11586052	0.9996	0.0004
1	sequence	596	R	0	0	-0.0732	0.4041	-0.09884959	-0.4073	-0.13845571	-0.05360850	-0.4347	-0.12001203	0.9995	0.0005
1	sequence	597	F	0	0	-0.0732	0.4016	-0.10564228	-0.3929	-0.13566131	-0.06459151	-0.4297	-0.12355653	0.9994	0.0006
1	sequence	598	N	0	0	-0.0976	0.4068	-0.11569241	-0.3372	-0.12090463	-0.07707142	-0.4254	-0.12837453	0.9991	0.0009
1	sequence	599	H	0	0	-0.0976	0.4089	-0.10965447	-0.3362	-0.08843244	-0.08666121	-0.4241	-0.13231995	0.9993	0.0007
1	sequence	600	P	0	0	-0.0732	0.3892	-0.14036043	-0.3567	-0.10221338	-0.09442276	-0.4241	-0.13638787	0.9994	0.0006
1	sequence	601	E	0	0	-0.0732	0.3734	-0.18413550	-0.3276	-0.15126570	-0.10102459	-0.4253	-0.13912305	0.9997	0.0003
1	sequence	602	Q	0	0	-0.0732	0.3745	-0.18111653	-0.3217	-0.13044367	-0.10687749	-0.4260	-0.14152211	0.9995	0.0005
1	sequence	603	A	0	0	-0.0244	0.3756	-0.12931707	-0.3162	-0.12313268	-0.11114145	-0.4293	-0.14396259	0.9997	0.0003
1	sequence	604	R	0	0	-0.0244	0.3753	-0.13007182	-0.3672	-0.11013701	-0.11760182	-0.4337	-0.14700361	0.9998	0.0002
1	sequence	605	L	0	0	-0.0244	0.3669	-0.15346883	-0.3425	-0.10722198	-0.12206828	-0.4393	-0.15025275	1.0000	0.0000
1	sequence	606	E	0	0	-0.0244	0.3840	-0.10592005	-0.3910	-0.08872351	-0.12821667	-0.4451	-0.15405566	1.0000	0.0000
1	sequence	607	R	0	0	0.0000	0.4011	-0.03398103	-0.3800	-0.08849502	-0.13245059	-0.4487	-0.15718586	1.0000	0.0000
1	sequence	608	E	0	0	0.0000	0.3794	-0.09436043	-0.3185	-0.10665427	-0.13534070	-0.4510	-0.16002789	1.0000	0.0000
1	sequence	609	R	0	0	-0.0244	0.3575	-0.17988482	-0.3298	-0.16495784	-0.13823081	-0.4528	-0.16326968	0.9998	0.0002
1	sequence	610	G	0	0	0.0000	0.3428	-0.19625068	-0.3904	-0.19614694	-0.13889352	-0.4549	-0.16612054	0.9996	0.0004
1	sequence	611	V	0	0	0.0000	0.3542	-0.16455149	-0.4320	-0.19616608	-0.14088743	-0.4585	-0.16882145	0.9995	0.0005
1	sequence	612	P	0	0	0.0244	0.3751	-0.13082656	-0.4267	-0.15868453	-0.14429880	-0.4606	-0.17195865	0.9991	0.0009
1	sequence	613	P	0	0	0.0488	0.3751	-0.15521680	-0.5135	-0.17539964	-0.14840968	-0.4612	-0.17358225	0.9988	0.0012
1	sequence	614	P	0	0	0.0488	0.3743	-0.15748103	-0.4763	-0.16691813	-0.15224443	-0.4615	-0.17476597	0.9986	0.0014
1	sequence	615	P	0	0	0.0488	0.3534	-0.21559621	-0.4183	-0.18507739	-0.15703642	-0.4632	-0.17712912	0.9985	0.0015
1	sequence	616	G	0	0	0.0488	0.3447	-0.23974797	-0.3945	-0.20649088	-0.16066287	-0.4667	-0.18045404	0.9985	0.0015
1	sequence	617	P	0	0	0.0732	0.3691	-0.19621138	-0.4092	-0.17674560	-0.16460807	-0.4726	-0.18360817	0.9987	0.0013
1	sequence	618	P	0	0	0.0976	0.3520	-0.26815041	-0.4268	-0.22834879	-0.16821611	-0.4799	-0.18776843	0.9989	0.0011
1	sequence	619	S	0	0	0.0976	0.3737	-0.20777100	-0.4906	-0.21046092	-0.17252366	-0.4898	-0.19264854	0.9993	0.0007
1	sequence	620	E	0	0	0.0732	0.3718	-0.18866396	-0.5227	-0.24212374	-0.17807039	-0.5012	-0.19876022	0.9998	0.0002
1	sequence	621	P	0	0	0.0732	0.3864	-0.14790786	-0.5578	-0.21389344	-0.18129767	-0.5109	-0.20441174	0.9998	0.0002
1	sequence	622	V	0	0	0.0732	0.3864	-0.14790786	-0.5578	-0.21389344	-0.18440191	-0.5221	-0.20891418	0.9999	0.0001
1	sequence	623	D	0	0	0.0732	0.4011	-0.10715176	-0.5817	-0.19914805	-0.18765341	-0.5336	-0.21443233	0.9999	0.0001
1	sequence	624	W	0	0	0.0976	0.3867	-0.17154336	-0.6305	-0.20423424	-0.19022963	-0.5453	-0.21939293	0.9999	0.0001
1	sequence	625	N	0	0	0.0976	0.3883	-0.16701491	-0.6531	-0.23279254	-0.19192224	-0.5554	-0.22509092	0.9995	0.0005
1	sequence	626	F	0	0	0.0732	0.3659	-0.20526829	-0.6358	-0.24171578	-0.19363907	-0.5681	-0.23126770	0.9996	0.0004
1	sequence	627	A	0	0	0.0488	0.3856	-0.12578184	-0.6153	-0.22793485	-0.19767536	-0.5786	-0.23835346	0.9995	0.0005
1	sequence	628	Q	0	0	0.0732	0.3883	-0.14262466	-0.5685	-0.21634882	-0.20444190	-0.5885	-0.24516778	0.9995	0.0005
1	sequence	629	K	0	0	0.0732	0.3883	-0.14262466	-0.5478	-0.23273844	-0.20932497	-0.6010	-0.25182178	0.9999	0.0001
1	sequence	630	E	0	0	0.0976	0.4108	-0.10437127	-0.5650	-0.22381519	-0.21129952	-0.6131	-0.25613956	1.0000	0.0000
1	sequence	631	L	0	0	0.1220	0.4024	-0.15215854	-0.6271	-0.23761526	-0.21187504	-0.6221	-0.25887350	1.0000	0.0000
1	sequence	632	L	0	0	0.1220	0.3816	-0.21027371	-0.5668	-0.25550313	-0.21359188	-0.6295	-0.26181904	0.9999	0.0001
1	sequence	633	E	0	0	0.1220	0.3764	-0.22461382	-0.5379	-0.22461006	-0.21806996	-0.6370	-0.26641463	0.9998	0.0002
1	sequence	634	Q	0	0	0.1220	0.3772	-0.22234959	-0.5292	-0.20561851	-0.22086126	-0.6410	-0.27016295	0.9989	0.0011
1	sequence	635	Q	0	0	0.0976	0.3694	-0.21984688	-0.5471	-0.21551750	-0.22419221	-0.6474	-0.27491895	0.9987	0.0013
1	sequence	636	G	0	0	0.0732	0.3631	-0.21281572	-0.5875	-0.25397478	-0.22560870	-0.6559	-0.27919353	0.9991	0.0009
1	sequence	637	I	0	0	0.0976	0.3547	-0.26060298	-0.6496	-0.26777486	-0.22643612	-0.6651	-0.28294583	0.9997	0.0003
1	sequence	638	D	0	0	0.0732	0.3485	-0.25357182	-0.6900	-0.30623214	-0.23039295	-0.6739	-0.28866735	0.9999	0.0001
1	sequence	639	I	0	0	0.0976	0.3434	-0.29230217	-0.7456	-0.32098882	-0.23259518	-0.6823	-0.29313025	1.0000	0.0000
1	sequence	640	K	0	0	0.1220	0.3360	-0.33707046	-0.8024	-0.33901166	-0.23724572	-0.6883	-0.29843383	1.0000	0.0000
1	sequence	641	L	0	0	0.0976	0.3504	-0.27267886	-0.7535	-0.33392547	-0.24347842	-0.6934	-0.30278683	1.0000	0.0000
1	sequence	642	E	0	0	0.1220	0.3453	-0.31140921	-0.7885	-0.33586573	-0.25152773	-0.6977	-0.30874257	1.0000	0.0000
1	sequence	643	M	0	0	0.1220	0.3442	-0.31442818	-0.7944	-0.35668776	-0.25857135	-0.7012	-0.31457982	1.0000	0.0000
1	sequence	644	E	0	0	0.0976	0.3640	-0.23494173	-0.7946	-0.32651720	-0.26710605	-0.7041	-0.32109784	1.0000	0.0000
1	sequence	645	K	0	0	0.0976	0.3767	-0.19946883	-0.7797	-0.34375477	-0.27237084	-0.7057	-0.32688491	1.0000	0.0000
1	sequence	646	R	0	0	0.1220	0.3767	-0.22385908	-0.8666	-0.36046988	-0.27886222	-0.7071	-0.33139738	1.0000	0.0000
1	sequence	647	L	0	0	0.1220	0.3596	-0.27140786	-0.8203	-0.37923974	-0.28542627	-0.7098	-0.33581069	0.9999	0.0001
1	sequence	648	Q	0	0	0.1220	0.3453	-0.31140921	-0.7845	-0.36788221	-0.29477579	-0.7121	-0.34045666	0.9998	0.0002
1	sequence	649	D	0	0	0.0976	0.3425	-0.29456640	-0.8313	-0.37946823	-0.30323590	-0.7175	-0.34502973	0.9999	0.0001
1	sequence	650	L	0	0	0.1220	0.3634	-0.26084146	-0.8260	-0.34198669	-0.31069033	-0.7230	-0.34868482	0.9999	0.0001
1	sequence	651	E	0	0	0.0976	0.3694	-0.21984688	-0.7617	-0.30823846	-0.31907776	-0.7281	-0.35255756	0.9997	0.0003
1	sequence	652	N	0	0	0.0976	0.3640	-0.23494173	-0.7334	-0.31693322	-0.32423210	-0.7310	-0.35524974	0.9985	0.0015
1	sequence	653	Q	0	0	0.1220	0.3442	-0.31442818	-0.7333	-0.34710377	-0.32747197	-0.7362	-0.35747373	0.9983	0.0017
1	sequence	654	Y	0	0	0.0976	0.3515	-0.26965989	-0.6766	-0.32908093	-0.32986506	-0.7428	-0.36041269	0.9987	0.0013
1	sequence	655	R	0	0	0.1220	0.3515	-0.29405014	-0.7405	-0.36191426	-0.33137455	-0.7507	-0.36430187	0.9994	0.0006
1	sequence	656	K	0	0	0.1220	0.3588	-0.27367209	-0.7683	-0.36033513	-0.33294507	-0.7581	-0.36794961	0.9999	0.0001
1	sequence	657	E	0	0	0.1220	0.3588	-0.27367209	-0.7683	-0.36033513	-0.33580323	-0.7649	-0.37008131	1.0000	0.0000
1	sequence	658	K	0	0	0.1463	0.3371	-0.35844173	-0.7707	-0.41132772	-0.33690095	-0.7681	-0.37147535	1.0000	0.0000
1	sequence	659	E	0	0	0.1463	0.3371	-0.35844173	-0.7707	-0.41132772	-0.33734761	-0.7702	-0.37101722	1.0000	0.0000
1	sequence	660	E	0	0	0.1463	0.3228	-0.39844309	-0.7371	-0.42790785	-0.33590498	-0.7696	-0.37055160	1.0000	0.0000
1	sequence	661	A	0	0	0.1951	0.3238	-0.44420461	-0.7316	-0.42059686	-0.33242580	-0.7663	-0.36928648	1.0000	0.0000
1	sequence	662	D	0	0	0.1707	0.3030	-0.47792954	-0.7369	-0.45807840	-0.33097736	-0.7643	-0.36797770	1.0000	0.0000
1	sequence	663	L	0	0	0.1220	0.3003	-0.43669648	-0.6991	-0.45322071	-0.32747396	-0.7610	-0.36593009	1.0000	0.0000
1	sequence	664	L	0	0	0.1220	0.2930	-0.45707453	-0.7031	-0.46638697	-0.32382329	-0.7574	-0.36286678	1.0000	0.0000
1	sequence	665	L	0	0	0.0976	0.3092	-0.38739973	-0.6940	-0.44150433	-0.32345512	-0.7522	-0.36047438	1.0000	0.0000
1	sequence	666	E	0	0	0.1463	0.3103	-0.43316125	-0.7092	-0.41780372	-0.32478052	-0.7469	-0.35770591	0.9999	0.0001
1	sequence	667	Q	0	0	0.1951	0.3130	-0.47439431	-0.7470	-0.42266141	-0.32344349	-0.7389	-0.35368578	0.9991	0.0009
1	sequence	668	Q	0	0	0.1951	0.3005	-0.50911247	-0.7109	-0.41841952	-0.31952928	-0.7335	-0.34876494	0.9990	0.0010
1	sequence	669	R	0	0	0.1951	0.3076	-0.48948916	-0.7897	-0.40384472	-0.31411818	-0.7306	-0.34510025	0.9994	0.0006
1	sequence	670	L	0	0	0.1463	0.3049	-0.44825610	-0.7727	-0.38259741	-0.30911789	-0.7265	-0.34115296	0.9996	0.0004
1	sequence	671	Y	0	0	0.1463	0.3049	-0.44825610	-0.7727	-0.38259741	-0.30517946	-0.7229	-0.33784909	0.9996	0.0004
1	sequence	672	A	0	0	0.1220	0.3266	-0.36348645	-0.7496	-0.34799445	-0.30207522	-0.7209	-0.33585489	0.9997	0.0003
1	sequence	673	D	0	0	0.1220	0.3339	-0.34310840	-0.7797	-0.34668671	-0.29823465	-0.7203	-0.33343655	0.9998	0.0002
1	sequence	674	S	0	0	0.1220	0.3412	-0.32273035	-0.8076	-0.34510759	-0.29151074	-0.7188	-0.33023502	0.9998	0.0002
1	sequence	675	D	0	0	0.1220	0.3550	-0.28423848	-0.8513	-0.36507488	-0.28587874	-0.7187	-0.32747307	0.9999	0.0001
1	sequence	676	S	0	0	0.1220	0.3550	-0.28423848	-0.8513	-0.36507488	-0.27855995	-0.7162	-0.32307098	0.9998	0.0002
1	sequence	677	G	0	0	0.1707	0.3561	-0.33000000	-0.8666	-0.34137427	-0.27166455	-0.7129	-0.31881041	0.9998	0.0002
1	sequence	678	D	0	0	0.1463	0.3561	-0.30560976	-0.7820	-0.32493056	-0.26600833	-0.7107	-0.31546448	0.9999	0.0001
1	sequence	679	D	0	0	0.1707	0.3770	-0.27188482	-0.7767	-0.28744902	-0.25965840	-0.7080	-0.31035660	1.0000	0.0000
1	sequence	680	S	0	0	0.1463	0.3821	-0.23315447	-0.7210	-0.30189837	-0.25468233	-0.7049	-0.30473050	0.9999	0.0001
1	sequence	681	D	0	0	0.1220	0.3873	-0.19442412	-0.6654	-0.28714170	-0.24825200	-0.7029	-0.29901553	1.0000	0.0000
1	sequence	682	K	0	0	0.1220	0.3805	-0.21329268	-0.6729	-0.28026560	-0.24095066	-0.7001	-0.29343156	1.0000	0.0000
1	sequence	683	R	0	0	0.0976	0.3881	-0.16776965	-0.6524	-0.25191371	-0.23293721	-0.6966	-0.28623685	1.0000	0.0000
1	sequence	684	S	0	0	0.0976	0.3892	-0.16475068	-0.6464	-0.23109168	-0.22592944	-0.6941	-0.27916063	0.9999	0.0001
1	sequence	685	C	0	0	0.0976	0.3694	-0.21984688	-0.5824	-0.22842891	-0.21750423	-0.6922	-0.27135889	1.0000	0.0000
1	sequence	686	E	0	0	0.0976	0.3572	-0.25381030	-0.5617	-0.23024756	-0.21147792	-0.6891	-0.26394780	1.0000	0.0000
1	sequence	687	E	0	0	0.0732	0.3789	-0.16904065	-0.5387	-0.19564460	-0.20493037	-0.6837	-0.25671371	1.0000	0.0000
1	sequence	688	S	0	0	0.0732	0.3997	-0.11092547	-0.5967	-0.17748534	-0.19649934	-0.6767	-0.24851717	1.0000	0.0000
1	sequence	689	W	0	0	0.0488	0.3986	-0.08955420	-0.6660	-0.21762966	-0.18736880	-0.6707	-0.24121610	1.0000	0.0000
1	sequence	690	R	0	0	0.0488	0.3986	-0.08955420	-0.6660	-0.21762966	-0.17919549	-0.6608	-0.23462599	1.0000	0.0000
1	sequence	691	L	0	0	0.0488	0.3951	-0.09936585	-0.6775	-0.20652795	-0.17202786	-0.6513	-0.22855410	1.0000	0.0000
1	sequence	692	I	0	0	0.0488	0.3976	-0.09257317	-0.6797	-0.22647610	-0.16698301	-0.6414	-0.22269986	1.0000	0.0000
1	sequence	693	S	0	0	0.0488	0.4030	-0.07747832	-0.7079	-0.21778135	-0.16625735	-0.6317	-0.21841508	0.9999	0.0001
1	sequence	694	S	0	0	0.0244	0.4081	-0.03874797	-0.6730	-0.21584110	-0.16518194	-0.6222	-0.21426567	0.9999	0.0001
1	sequence	695	L	0	0	0.0244	0.4081	-0.03874797	-0.6730	-0.21584110	-0.16510057	-0.6113	-0.21019328	0.9999	0.0001
1	sequence	696	R	0	0	0.0000	0.4154	0.00602033	-0.6370	-0.18142865	-0.16673118	-0.5983	-0.20563342	0.9999	0.0001
1	sequence	697	E	0	0	0.0000	0.4165	0.00903930	-0.6316	-0.18565141	-0.16825134	-0.5858	-0.20177010	0.9999	0.0001
1	sequence	698	Q	0	0	-0.0244	0.4070	-0.04176694	-0.6785	-0.22315209	-0.16865536	-0.5725	-0.19888460	0.9997	0.0003
1	sequence	699	L	0	0	-0.0732	0.4043	-0.09809485	-0.6614	-0.20190479	-0.16930451	-0.5620	-0.19715365	0.9998	0.0002
1	sequence	700	P	0	0	-0.1220	0.4016	-0.15442276	-0.6443	-0.18065748	-0.17289900	-0.5512	-0.19655452	0.9997	0.0003
1	sequence	701	P	0	0	-0.1220	0.4087	-0.13479946	-0.6522	-0.19359413	-0.17730927	-0.5429	-0.19449400	0.9997	0.0003
1	sequence	702	T	0	0	-0.1463	0.4138	-0.14484959	-0.6173	-0.19165388	-0.18203830	-0.5362	-0.19302926	0.9998	0.0002
1	sequence	703	T	0	0	-0.1463	0.4122	-0.14937805	-0.5947	-0.16309559	-0.18630713	-0.5292	-0.19173223	0.9998	0.0002
1	sequence	704	V	0	0	-0.1463	0.4122	-0.14937805	-0.5947	-0.16309559	-0.19120765	-0.5224	-0.19065776	0.9998	0.0002
1	sequence	705	Q	0	0	-0.1463	0.4257	-0.11164092	-0.6249	-0.14651545	-0.19662360	-0.5151	-0.19081108	0.9997	0.0003
1	sequence	706	T	0	0	-0.1463	0.4154	-0.14032114	-0.5697	-0.13764987	-0.20010087	-0.5109	-0.19183014	0.9998	0.0002
1	sequence	707	I	0	0	-0.1707	0.4154	-0.16471138	-0.4851	-0.12120616	-0.20192138	-0.5077	-0.19276050	0.9999	0.0001
1	sequence	708	V	0	0	-0.1951	0.4371	-0.12872222	-0.4620	-0.08660319	-0.20795062	-0.5053	-0.19595687	1.0000	0.0000
1	sequence	709	K	0	0	-0.1951	0.4350	-0.13476016	-0.4631	-0.11907538	-0.21582071	-0.5007	-0.19967941	1.0000	0.0000
1	sequence	710	R	0	0	-0.1951	0.4279	-0.15438347	-0.3842	-0.13365018	-0.22354353	-0.4926	-0.20144369	1.0000	0.0000
1	sequence	711	C	0	0	-0.1951	0.4279	-0.15438347	-0.3842	-0.13365018	-0.22951173	-0.4843	-0.20320240	1.0000	0.0000
1	sequence	712	G	0	0	-0.2195	0.4054	-0.24141734	-0.3670	-0.14257343	-0.23492769	-0.4753	-0.20499480	0.9999	0.0001
1	sequence	713	L	0	0	-0.2439	0.3810	-0.33373442	-0.3523	-0.17231871	-0.24174850	-0.4674	-0.20721531	0.9998	0.0002
1	sequence	714	P	0	0	-0.2439	0.3935	-0.29901626	-0.3884	-0.17656061	-0.24968640	-0.4593	-0.20998401	0.9997	0.0003
1	sequence	715	S	0	0	-0.2439	0.3862	-0.31939431	-0.3605	-0.17813973	-0.25744603	-0.4528	-0.21160363	0.9996	0.0004
1	sequence	716	S	0	0	-0.2439	0.3748	-0.35109350	-0.3190	-0.17812059	-0.26459819	-0.4475	-0.21305594	0.9996	0.0004
1	sequence	717	G	0	0	-0.2439	0.3764	-0.34656504	-0.3415	-0.20667889	-0.27293430	-0.4429	-0.21496404	0.9996	0.0004
1	sequence	718	K	0	0	-0.2439	0.3764	-0.34656504	-0.3208	-0.22306850	-0.28131982	-0.4400	-0.21710572	0.9998	0.0002
1	sequence	719	R	0	0	-0.2439	0.3816	-0.33222493	-0.3497	-0.25396157	-0.28638020	-0.4356	-0.21691072	0.9998	0.0002
1	sequence	720	R	0	0	-0.2683	0.3591	-0.41925881	-0.3325	-0.26288482	-0.28831212	-0.4314	-0.21722837	0.9998	0.0002
1	sequence	721	A	0	0	-0.2683	0.3610	-0.41397561	-0.3825	-0.21741695	-0.28674741	-0.4280	-0.21784661	0.9997	0.0003
1	sequence	722	P	0	0	-0.2683	0.3702	-0.38831436	-0.3893	-0.22708745	-0.28566131	-0.4244	-0.21814932	0.9996	0.0004
1	sequence	723	R	0	0	-0.2683	0.3702	-0.38831436	-0.3893	-0.22708745	-0.28408497	-0.4225	-0.21854668	0.9996	0.0004
1	sequence	724	R	0	0	-0.2683	0.3772	-0.36869106	-0.3699	-0.20786063	-0.28045948	-0.4212	-0.21890019	0.9995	0.0005
1	sequence	725	V	0	0	-0.2683	0.3707	-0.38680488	-0.3476	-0.23737741	-0.27683399	-0.4198	-0.21925370	0.9993	0.0007
1	sequence	726	Y	0	0	-0.2439	0.3707	-0.36241463	-0.4115	-0.27021074	-0.27549114	-0.4172	-0.22066138	0.9986	0.0014
1	sequence	727	Q	0	0	-0.2439	0.3829	-0.32845122	-0.4322	-0.26839208	-0.27328310	-0.4160	-0.22277184	0.9983	0.0017
1	sequence	728	I	0	0	-0.2683	0.3602	-0.41623984	-0.4400	-0.32669565	-0.27125914	-0.4181	-0.22556594	0.9986	0.0014
1	sequence	729	P	0	0	-0.2683	0.3539	-0.43359892	-0.4059	-0.33010952	-0.27060999	-0.4200	-0.22992395	0.9984	0.0016
1	sequence	730	Q	0	0	-0.2439	0.3550	-0.40618970	-0.3365	-0.28996521	-0.26956844	-0.4233	-0.23313752	0.9984	0.0016
1	sequence	731	R	0	0	-0.2195	0.3721	-0.33425068	-0.3255	-0.28973671	-0.26657562	-0.4300	-0.23555271	0.9990	0.0010
1	sequence	732	R	0	0	-0.2195	0.3767	-0.32142005	-0.3081	-0.28001638	-0.26220894	-0.4376	-0.23808637	0.9993	0.0007
1	sequence	733	R	0	0	-0.2439	0.3672	-0.37222629	-0.3550	-0.31751706	-0.25396487	-0.4454	-0.24039682	0.9994	0.0006
1	sequence	734	L	0	0	-0.2195	0.3474	-0.40293225	-0.3756	-0.33129800	-0.24253616	-0.4539	-0.24176414	0.9995	0.0005
1	sequence	735	Q	0	0	-0.2195	0.3640	-0.35689295	-0.4081	-0.28224568	-0.23232239	-0.4609	-0.24324006	0.9993	0.0007
1	sequence	736	G	0	0	-0.2195	0.3729	-0.33198645	-0.4557	-0.27538587	-0.22063596	-0.4695	-0.24495448	0.9995	0.0005
1	sequence	737	K	0	0	-0.2195	0.3715	-0.33576016	-0.4481	-0.25966048	-0.20740323	-0.4800	-0.24666983	0.9998	0.0002
1	sequence	738	D	0	0	-0.1951	0.3631	-0.33476694	-0.5102	-0.27346056	-0.19428095	-0.4901	-0.24768864	0.9999	0.0001
1	sequence	739	P	0	0	-0.1707	0.3851	-0.24924255	-0.4990	-0.21515698	-0.17956973	-0.4996	-0.24714725	0.9999	0.0001
1	sequence	740	R	0	0	-0.1463	0.4022	-0.17730352	-0.4879	-0.21492849	-0.16633700	-0.5089	-0.24538146	0.9999	0.0001
1	sequence	741	W	0	0	-0.1220	0.4247	-0.09026965	-0.5052	-0.20600524	-0.15079741	-0.5195	-0.24351651	1.0000	0.0000
1	sequence	742	A	0	0	-0.1220	0.4247	-0.09026965	-0.5052	-0.20600524	-0.13452148	-0.5285	-0.24318097	0.9999	0.0001
1	sequence	743	T	0	0	-0.0976	0.4195	-0.08021951	-0.5401	-0.20794549	-0.11874258	-0.5384	-0.24212672	0.9999	0.0001
1	sequence	744	M	0	0	-0.0732	0.4393	-0.00073306	-0.5396	-0.17758961	-0.10306831	-0.5483	-0.24124575	0.9998	0.0002
1	sequence	745	A	0	0	-0.0732	0.4393	-0.00073306	-0.5396	-0.17758961	-0.08835128	-0.5592	-0.24130267	0.9999	0.0001
1	sequence	746	D	0	0	-0.0732	0.4192	-0.05658401	-0.5187	-0.20423037	-0.07376310	-0.5702	-0.23994060	0.9999	0.0001
1	sequence	747	L	0	0	-0.0732	0.4217	-0.04979133	-0.5209	-0.22417852	-0.05979404	-0.5787	-0.23704138	0.9999	0.0001
1	sequence	748	K	0	0	-0.0976	0.4190	-0.08172900	-0.5677	-0.23576454	-0.04866568	-0.5868	-0.23510071	0.9999	0.0001
1	sequence	749	M	0	0	-0.0976	0.4117	-0.10210705	-0.5419	-0.26528133	-0.03437785	-0.5937	-0.23151235	0.9996	0.0004
1	sequence	750	Q	0	0	-0.0732	0.4065	-0.09205691	-0.5976	-0.25083197	-0.02006580	-0.6024	-0.22900119	0.9995	0.0005
1	sequence	751	A	0	0	-0.0732	0.4282	-0.03167751	-0.6591	-0.23267271	-0.00585161	-0.6134	-0.22753363	0.9997	0.0003
1	sequence	752	V	0	0	-0.0244	0.4309	0.02465041	-0.6969	-0.23753040	0.00598209	-0.6244	-0.22654813	0.9999	0.0001
1	sequence	753	K	0	0	0.0000	0.4480	0.09658943	-0.6859	-0.23730190	0.01665606	-0.6350	-0.22630709	1.0000	0.0000
1	sequence	754	E	0	0	0.0244	0.4705	0.13484282	-0.7031	-0.22837865	0.02745307	-0.6444	-0.22497308	1.0000	0.0000
1	sequence	755	I	0	0	0.0244	0.4650	0.11974797	-0.6748	-0.23707341	0.04056954	-0.6520	-0.22317891	1.0000	0.0000
1	sequence	756	C	0	0	0.0244	0.4794	0.15974932	-0.7106	-0.24843093	0.05156904	-0.6593	-0.22266855	1.0000	0.0000
1	sequence	757	Y	0	0	0.0244	0.4908	0.19144851	-0.7522	-0.24845007	0.06126737	-0.6647	-0.22281392	0.9999	0.0001
1	sequence	758	E	0	0	0.0244	0.4908	0.19144851	-0.7522	-0.24845007	0.07162840	-0.6707	-0.22404192	1.0000	0.0000
1	sequence	759	V	0	0	0.0000	0.5054	0.25659485	-0.7122	-0.20087136	0.08278776	-0.6745	-0.22408935	1.0000	0.0000
1	sequence	760	A	0	0	-0.0244	0.4976	0.21031707	-0.7301	-0.18156431	0.09141936	-0.6781	-0.22627874	1.0000	0.0000
1	sequence	761	L	0	0	0.0244	0.5003	0.21786450	-0.7679	-0.18642200	0.09654174	-0.6822	-0.22847927	1.0000	0.0000
1	sequence	762	A	0	0	0.0244	0.5130	0.25333740	-0.7530	-0.20365958	0.09879242	-0.6858	-0.23163331	0.9999	0.0001
1	sequence	763	D	0	0	0.0244	0.5149	0.25862060	-0.7927	-0.18386312	0.10148490	-0.6901	-0.23406744	1.0000	0.0000
1	sequence	764	F	0	0	0.0000	0.5046	0.25433062	-0.7961	-0.19096771	0.10381598	-0.6938	-0.23529794	0.9999	0.0001
1	sequence	765	R	0	0	0.0000	0.4976	0.23470732	-0.8155	-0.21019453	0.10364353	-0.6979	-0.23852744	0.9999	0.0001
1	sequence	766	H	0	0	0.0000	0.4892	0.21131030	-0.8001	-0.18153249	0.10476548	-0.7020	-0.24158366	0.9999	0.0001
1	sequence	767	G	0	0	-0.0244	0.4976	0.21031707	-0.7586	-0.15134280	0.10861187	-0.7071	-0.24334034	0.9998	0.0002
1	sequence	768	R	0	0	-0.0488	0.4767	0.12781165	-0.7640	-0.18882434	0.11229258	-0.7122	-0.24461047	0.9999	0.0001
1	sequence	769	A	0	0	-0.0244	0.4829	0.16956098	-0.7236	-0.17957310	0.11574658	-0.7170	-0.24571650	0.9999	0.0001
1	sequence	770	E	0	0	0.0000	0.4683	0.15319512	-0.7635	-0.22715180	0.11812707	-0.7236	-0.24622665	1.0000	0.0000
1	sequence	771	I	0	0	0.0000	0.4767	0.17659214	-0.7860	-0.22979544	0.12026244	-0.7289	-0.24708924	1.0000	0.0000
1	sequence	772	E	0	0	0.0000	0.4675	0.15093089	-0.7791	-0.24933098	0.12002313	-0.7318	-0.24890211	1.0000	0.0000
1	sequence	773	A	0	0	0.0000	0.4550	0.11621274	-0.7435	-0.27013388	0.11957552	-0.7322	-0.25025992	1.0000	0.0000
1	sequence	774	L	0	0	0.0488	0.4561	0.07045122	-0.7380	-0.26282289	0.11696831	-0.7325	-0.25141077	1.0000	0.0000
1	sequence	775	A	0	0	0.0244	0.4705	0.13484282	-0.6892	-0.25773670	0.11305992	-0.7318	-0.25299133	0.9999	0.0001
1	sequence	776	A	0	0	0.0244	0.4558	0.09408672	-0.7066	-0.26132116	0.10911471	-0.7314	-0.25414729	0.9999	0.0001
1	sequence	777	L	0	0	0.0000	0.4369	0.06564499	-0.6780	-0.28134611	0.10371525	-0.7299	-0.25471070	1.0000	0.0000
1	sequence	778	K	0	0	0.0000	0.4453	0.08904201	-0.6934	-0.31000815	0.09676948	-0.7264	-0.25527318	1.0000	0.0000
1	sequence	779	M	0	0	-0.0244	0.4661	0.12276694	-0.6669	-0.27540518	0.08987312	-0.7218	-0.25492101	0.9999	0.0001
1	sequence	780	R	0	0	-0.0244	0.4596	0.10465312	-0.6446	-0.30492196	0.08096444	-0.7181	-0.25615342	1.0000	0.0000
1	sequence	781	E	0	0	-0.0488	0.4425	0.03271409	-0.6556	-0.30515046	0.07327071	-0.7135	-0.25753564	1.0000	0.0000
1	sequence	782	L	0	0	-0.0244	0.4228	0.00200813	-0.6555	-0.33532101	0.06539289	-0.7079	-0.25879937	1.0000	0.0000
1	sequence	783	C	0	0	-0.0244	0.4293	0.02012195	-0.6778	-0.30580423	0.05471118	-0.7033	-0.25997879	1.0000	0.0000
1	sequence	784	R	0	0	-0.0488	0.4363	0.01535501	-0.6928	-0.25839611	0.04336678	-0.6964	-0.26191136	0.9999	0.0001
1	sequence	785	T	0	0	-0.0244	0.4192	-0.00780352	-0.7104	-0.30999929	0.03269185	-0.6891	-0.26366508	0.9998	0.0002
1	sequence	786	Y	0	0	0.0000	0.4295	0.04526694	-0.7070	-0.30289470	0.02239090	-0.6815	-0.26512313	0.9997	0.0003
1	sequence	787	G	0	0	0.0000	0.4496	0.10111789	-0.7278	-0.27625394	0.01282629	-0.6742	-0.26776679	0.9997	0.0003
1	sequence	788	K	0	0	0.0000	0.4496	0.10111789	-0.7278	-0.27625394	0.00369089	-0.6683	-0.27135933	0.9998	0.0002
1	sequence	789	P	0	0	0.0488	0.4523	0.05988482	-0.7656	-0.28111163	-0.00454832	-0.6627	-0.27345961	0.9998	0.0002
1	sequence	790	D	0	0	0.0732	0.4379	-0.00450678	-0.8144	-0.28619781	-0.01273812	-0.6587	-0.27458914	0.9998	0.0002
1	sequence	791	G	0	0	0.0732	0.4379	-0.00450678	-0.8144	-0.28619781	-0.02052875	-0.6543	-0.27415846	0.9997	0.0003
1	sequence	792	P	0	0	0.0732	0.4247	-0.04148916	-0.7754	-0.30700071	-0.03005559	-0.6504	-0.27439964	0.9997	0.0003
1	sequence	793	G	0	0	0.0488	0.4331	0.00629810	-0.7133	-0.29320063	-0.03796249	-0.6474	-0.27347580	0.9997	0.0003
1	sequence	794	D	0	0	0.0488	0.4271	-0.01030623	-0.6999	-0.28448674	-0.04518246	-0.6460	-0.27226268	0.9999	0.0001
1	sequence	795	A	0	0	0.0488	0.4217	-0.02540108	-0.6717	-0.29318149	-0.04971578	-0.6439	-0.27070408	0.9999	0.0001
1	sequence	796	W	0	0	0.0488	0.4157	-0.04200542	-0.6584	-0.28446760	-0.05674004	-0.6431	-0.26919938	1.0000	0.0000
1	sequence	797	R	0	0	0.0488	0.4087	-0.06162873	-0.6505	-0.27153095	-0.06177619	-0.6415	-0.26751983	1.0000	0.0000
1	sequence	798	A	0	0	0.0488	0.3973	-0.09332791	-0.6089	-0.27151182	-0.06712433	-0.6409	-0.26587009	0.9999	0.0001
1	sequence	799	V	0	0	0.0732	0.4068	-0.09130217	-0.5620	-0.23401114	-0.07349752	-0.6408	-0.26422340	1.0000	0.0000
1	sequence	800	A	0	0	0.0732	0.4005	-0.10866125	-0.5606	-0.25140016	-0.08076690	-0.6415	-0.26392853	0.9999	0.0001
1	sequence	801	R	0	0	0.0976	0.4106	-0.10512602	-0.5417	-0.23823501	-0.08805470	-0.6430	-0.26274604	1.0000	0.0000
1	sequence	802	D	0	0	0.0976	0.4106	-0.10512602	-0.5417	-0.23823501	-0.09342802	-0.6435	-0.26133986	1.0000	0.0000
1	sequence	803	V	0	0	0.1220	0.3908	-0.18461247	-0.5622	-0.25201595	-0.09598486	-0.6441	-0.25795410	1.0000	0.0000
1	sequence	804	W	0	0	0.1220	0.3829	-0.20650000	-0.5092	-0.26309852	-0.09905714	-0.6442	-0.25579611	1.0000	0.0000
1	sequence	805	D	0	0	0.1463	0.4000	-0.18334146	-0.4982	-0.26287002	-0.10249177	-0.6420	-0.25514990	1.0000	0.0000
1	sequence	806	T	0	0	0.1220	0.3897	-0.18763144	-0.5017	-0.26997461	-0.10536156	-0.6399	-0.25284533	1.0000	0.0000
1	sequence	807	V	0	0	0.1220	0.3921	-0.18083875	-0.5038	-0.28992276	-0.10862374	-0.6382	-0.25016183	1.0000	0.0000
1	sequence	808	G	0	0	0.1220	0.3981	-0.16423442	-0.5172	-0.29863665	-0.11414433	-0.6363	-0.24955014	0.9999	0.0001
1	sequence	809	E	0	0	0.1707	0.3992	-0.20999593	-0.5324	-0.27493605	-0.11889176	-0.6355	-0.24893892	1.0000	0.0000
1	sequence	810	E	0	0	0.1707	0.4149	-0.16622087	-0.5615	-0.22588372	-0.12203863	-0.6316	-0.24780815	1.0000	0.0000
1	sequence	811	E	0	0	0.1707	0.4149	-0.16622087	-0.5822	-0.20949411	-0.12302009	-0.6244	-0.24614565	0.9998	0.0002
1	sequence	812	G	0	0	0.1951	0.4065	-0.21400813	-0.6236	-0.23968379	-0.12290964	-0.6159	-0.24404356	0.9981	0.0019
1	sequence	813	G	0	0	0.1951	0.4211	-0.17325203	-0.6587	-0.21145350	-0.12197082	-0.6084	-0.24133109	0.9970	0.0030
1	sequence	814	G	0	0	0.1707	0.4100	-0.17980623	-0.6830	-0.22039588	-0.12224694	-0.6036	-0.23986986	0.9964	0.0036
1	sequence	815	A	0	0	0.1463	0.4244	-0.11541463	-0.6550	-0.19892008	-0.12328363	-0.6001	-0.23935750	0.9961	0.0039
1	sequence	816	G	0	0	0.1463	0.4108	-0.15315176	-0.6564	-0.19604406	-0.12451699	-0.5976	-0.23863864	0.9958	0.0042
1	sequence	817	S	0	0	0.1463	0.4255	-0.11239566	-0.6390	-0.19245961	-0.12651091	-0.5969	-0.23846890	0.9957	0.0043
1	sequence	818	G	0	0	0.1951	0.4282	-0.15362873	-0.6561	-0.21370691	-0.12717942	-0.5973	-0.23871816	0.9958	0.0042
1	sequence	819	G	0	0	0.1707	0.4127	-0.17225881	-0.6896	-0.24249370	-0.12764545	-0.5982	-0.23890340	0.9962	0.0038
1	sequence	820	G	0	0	0.1707	0.4117	-0.17527778	-0.6956	-0.26331573	-0.12775590	-0.6005	-0.24021582	0.9969	0.0031
1	sequence	821	S	0	0	0.1707	0.4049	-0.19414634	-0.7032	-0.25643963	-0.12666981	-0.6039	-0.24110459	0.9981	0.0019
1	sequence	822	E	0	0	0.1951	0.4160	-0.18759214	-0.6788	-0.24749725	-0.12575616	-0.6082	-0.24263556	0.9997	0.0003
1	sequence	823	E	0	0	0.1707	0.4377	-0.10282249	-0.6765	-0.19650467	-0.12484252	-0.6120	-0.24456628	0.9998	0.0002
1	sequence	824	G	0	0	0.1707	0.4366	-0.10584146	-0.6824	-0.21732670	-0.12098450	-0.6144	-0.24604240	0.9997	0.0003
1	sequence	825	A	0	0	0.1707	0.4295	-0.12546477	-0.6035	-0.23190149	-0.11616924	-0.6181	-0.24682409	0.9998	0.0002
1	sequence	826	R	0	0	0.1707	0.4295	-0.12546477	-0.6243	-0.21551188	-0.11155066	-0.6227	-0.24739929	0.9998	0.0002
1	sequence	827	G	0	0	0.1707	0.4428	-0.08848238	-0.6390	-0.19287119	-0.10682745	-0.6273	-0.24780120	0.9998	0.0002
1	sequence	828	A	0	0	0.1463	0.4209	-0.12522629	-0.6503	-0.25117477	-0.10184652	-0.6318	-0.24729245	0.9999	0.0001
1	sequence	829	E	0	0	0.1463	0.4322	-0.09352710	-0.6918	-0.25119390	-0.09884110	-0.6373	-0.24669522	1.0000	0.0000
1	sequence	830	V	0	0	0.1220	0.4322	-0.06913686	-0.6073	-0.23475019	-0.09490363	-0.6414	-0.24655757	1.0000	0.0000
1	sequence	831	E	0	0	0.0976	0.4322	-0.04474661	-0.5204	-0.21803509	-0.09203384	-0.6448	-0.24761632	1.0000	0.0000
1	sequence	832	D	0	0	0.0732	0.4396	0.00002168	-0.4637	-0.20001225	-0.08828627	-0.6472	-0.24823084	1.0000	0.0000
1	sequence	833	L	0	0	0.0732	0.4385	-0.00299729	-0.4691	-0.19578949	-0.08361828	-0.6477	-0.24806171	1.0000	0.0000
1	sequence	834	R	0	0	0.0488	0.4290	-0.00502304	-0.5160	-0.23329017	-0.07994435	-0.6473	-0.24858112	1.0000	0.0000
1	sequence	835	A	0	0	0.0732	0.4206	-0.05281030	-0.5574	-0.26347986	-0.07435594	-0.6461	-0.24887684	0.9999	0.0001
1	sequence	836	H	0	0	0.0488	0.4035	-0.07596883	-0.5684	-0.26370836	-0.07131370	-0.6446	-0.24941936	0.9999	0.0001
1	sequence	837	I	0	0	0.0732	0.3951	-0.12375610	-0.6306	-0.27750843	-0.06681139	-0.6438	-0.25062597	1.0000	0.0000
1	sequence	838	D	0	0	0.0732	0.4076	-0.08903794	-0.6667	-0.28175033	-0.06472057	-0.6429	-0.25256978	1.0000	0.0000
1	sequence	839	K	0	0	0.0732	0.3992	-0.11243496	-0.6442	-0.27910669	-0.06162407	-0.6420	-0.25359562	1.0000	0.0000
1	sequence	840	L	0	0	0.0732	0.4051	-0.09583062	-0.6576	-0.28782058	-0.05799954	-0.6402	-0.25374102	1.0000	0.0000
1	sequence	841	T	0	0	0.0732	0.4165	-0.06413144	-0.6991	-0.28783972	-0.05624007	-0.6387	-0.25371469	0.9999	0.0001
1	sequence	842	G	0	0	0.0488	0.4065	-0.06766667	-0.7180	-0.30100486	-0.05453583	-0.6359	-0.25374015	0.9999	0.0001
1	sequence	843	I	0	0	0.0488	0.4065	-0.06766667	-0.6973	-0.31739448	-0.05415698	-0.6353	-0.25432030	0.9999	0.0001
1	sequence	844	L	0	0	0.0000	0.4038	-0.02643360	-0.6595	-0.31253679	-0.05791325	-0.6352	-0.25698814	0.9999	0.0001
1	sequence	845	Q	0	0	0.0000	0.4100	-0.00907453	-0.6610	-0.29514777	-0.06236903	-0.6340	-0.25914767	0.9998	0.0002
1	sequence	846	E	0	0	0.0000	0.4154	0.00602033	-0.6892	-0.28645302	-0.06577553	-0.6353	-0.26101619	1.0000	0.0000
1	sequence	847	V	0	0	0.0000	0.4154	0.00602033	-0.6892	-0.28645302	-0.06918203	-0.6360	-0.26328446	0.9999	0.0001
1	sequence	848	K	0	0	0.0000	0.4217	0.02337940	-0.6907	-0.26906400	-0.07349055	-0.6364	-0.26610494	0.9999	0.0001
1	sequence	849	L	0	0	0.0244	0.4073	-0.04101220	-0.7395	-0.27415018	-0.07707436	-0.6356	-0.26727774	0.9995	0.0005
1	sequence	850	Q	0	0	-0.0244	0.4046	-0.04855962	-0.7017	-0.26929249	-0.08229652	-0.6341	-0.26802965	0.9981	0.0019
1	sequence	851	N	0	0	-0.0244	0.4046	-0.04855962	-0.7017	-0.26929249	-0.08713791	-0.6355	-0.26945963	0.9979	0.0021
1	sequence	852	S	0	0	-0.0488	0.4263	-0.01257046	-0.6786	-0.23468952	-0.09222444	-0.6398	-0.27205741	0.9983	0.0017
1	sequence	853	S	0	0	-0.0732	0.4314	-0.02262060	-0.6437	-0.23274927	-0.09855014	-0.6455	-0.27517444	0.9989	0.0011
1	sequence	854	K	0	0	-0.0732	0.4314	-0.02262060	-0.6437	-0.23274927	-0.10589411	-0.6525	-0.27883404	0.9997	0.0003
1	sequence	855	D	0	0	-0.0488	0.4485	0.04931843	-0.6327	-0.23252077	-0.11313927	-0.6572	-0.28066433	0.9999	0.0001
1	sequence	856	R	0	0	-0.0488	0.4341	0.00931707	-0.5969	-0.22116325	-0.11812697	-0.6600	-0.28091897	0.9999	0.0001
1	sequence	857	E	0	0	-0.0244	0.4333	0.03144309	-0.6236	-0.24551507	-0.12355552	-0.6634	-0.28128651	1.0000	0.0000
1	sequence	858	L	0	0	-0.0244	0.4125	-0.02667209	-0.5993	-0.27215583	-0.12624800	-0.6642	-0.28119341	0.9999	0.0001
1	sequence	859	Q	0	0	-0.0244	0.4125	-0.02667209	-0.6200	-0.25576622	-0.13015543	-0.6633	-0.28120892	0.9998	0.0002
1	sequence	860	A	0	0	0.0244	0.4136	-0.02365312	-0.6145	-0.24845522	-0.13408708	-0.6651	-0.28168998	0.9998	0.0002
1	sequence	861	L	0	0	0.0488	0.3938	-0.10313957	-0.6351	-0.26223616	-0.13999425	-0.6678	-0.28208255	0.9999	0.0001
1	sequence	862	R	0	0	0.0488	0.3862	-0.12427236	-0.5895	-0.25748334	-0.14704273	-0.6687	-0.28268672	0.9999	0.0001
1	sequence	863	D	0	0	0.0732	0.3778	-0.17205962	-0.6516	-0.27128342	-0.15344015	-0.6689	-0.28296422	1.0000	0.0000
1	sequence	864	R	0	0	0.0976	0.3561	-0.25682927	-0.6747	-0.30588638	-0.15889292	-0.6688	-0.28279465	0.9999	0.0001
1	sequence	865	M	0	0	0.0976	0.3447	-0.28852846	-0.6331	-0.30586725	-0.16526515	-0.6691	-0.28242246	0.9999	0.0001
1	sequence	866	L	0	0	0.0976	0.3531	-0.26513144	-0.6556	-0.30851088	-0.17364971	-0.6704	-0.28363485	0.9999	0.0001
1	sequence	867	R	0	0	0.0976	0.3531	-0.26513144	-0.6556	-0.30851088	-0.18333545	-0.6705	-0.28527694	0.9999	0.0001
1	sequence	868	M	0	0	0.0976	0.3531	-0.26513144	-0.6556	-0.30851088	-0.19243793	-0.6701	-0.28627680	0.9999	0.0001
1	sequence	869	E	0	0	0.1220	0.3593	-0.27216260	-0.6152	-0.29925964	-0.20260810	-0.6698	-0.28881393	1.0000	0.0000
1	sequence	870	R	0	0	0.1220	0.3466	-0.30763550	-0.6301	-0.28202207	-0.21011584	-0.6669	-0.29078741	1.0000	0.0000
1	sequence	871	V	0	0	0.1220	0.3610	-0.26763415	-0.6658	-0.29337959	-0.21687464	-0.6647	-0.29287380	1.0000	0.0000
1	sequence	872	I	0	0	0.1220	0.3661	-0.25329404	-0.6970	-0.32454405	-0.22464010	-0.6622	-0.29568569	1.0000	0.0000
1	sequence	873	P	0	0	0.1220	0.3640	-0.25933198	-0.6981	-0.32781021	-0.23440624	-0.6595	-0.30053795	0.9999	0.0001
1	sequence	874	L	0	0	0.1463	0.3566	-0.30410027	-0.7548	-0.34583305	-0.24392726	-0.6576	-0.30472519	0.9999	0.0001
1	sequence	875	A	0	0	0.1707	0.3661	-0.30207453	-0.7079	-0.30833237	-0.25429506	-0.6548	-0.30880897	0.9998	0.0002
1	sequence	876	Q	0	0	0.1463	0.3734	-0.25730623	-0.6719	-0.27391992	-0.26704336	-0.6521	-0.31266246	0.9997	0.0003
1	sequence	877	D	0	0	0.1951	0.3762	-0.29853930	-0.7097	-0.27877761	-0.27846626	-0.6510	-0.31683411	0.9999	0.0001
1	sequence	878	H	0	0	0.1707	0.3905	-0.23414770	-0.6609	-0.27369142	-0.28849012	-0.6493	-0.31967594	0.9999	0.0001
1	sequence	879	E	0	0	0.1707	0.3851	-0.24924255	-0.6327	-0.28238617	-0.29665474	-0.6479	-0.32162262	1.0000	0.0000
1	sequence	880	D	0	0	0.1951	0.3851	-0.27363279	-0.7172	-0.29882989	-0.30372744	-0.6447	-0.32352946	1.0000	0.0000
1	sequence	881	E	0	0	0.2195	0.3707	-0.33802439	-0.7661	-0.30391607	-0.30980028	-0.6419	-0.32445833	1.0000	0.0000
1	sequence	882	N	0	0	0.2195	0.3653	-0.35311924	-0.7378	-0.31261083	-0.31393443	-0.6387	-0.32505107	0.9999	0.0001
1	sequence	883	E	0	0	0.2439	0.3824	-0.32996070	-0.7268	-0.31238233	-0.31714234	-0.6377	-0.32604895	1.0000	0.0000
1	sequence	884	E	0	0	0.2195	0.3875	-0.29123035	-0.6919	-0.31044207	-0.31717238	-0.6346	-0.32586626	1.0000	0.0000
1	sequence	885	G	0	0	0.2439	0.3976	-0.28769512	-0.6730	-0.29727693	-0.31404296	-0.6295	-0.32440001	0.9999	0.0001
1	sequence	886	G	0	0	0.2683	0.3829	-0.35284146	-0.7129	-0.34485564	-0.31030025	-0.6261	-0.32315234	0.9999	0.0001
1	sequence	887	E	0	0	0.2439	0.3604	-0.39109485	-0.6957	-0.35377889	-0.30635505	-0.6231	-0.32184065	1.0000	0.0000
1	sequence	888	V	0	0	0.2683	0.3778	-0.36718157	-0.6728	-0.32744748	-0.30082091	-0.6186	-0.31976826	1.0000	0.0000
1	sequence	889	P	0	0	0.2683	0.3683	-0.39359756	-0.6778	-0.37308593	-0.29729909	-0.6148	-0.31853984	0.9999	0.0001
1	sequence	890	W	0	0	0.2439	0.3756	-0.34882927	-0.6211	-0.35506310	-0.29455043	-0.6133	-0.31718463	1.0000	0.0000
1	sequence	891	A	0	0	0.2683	0.3927	-0.32567073	-0.6101	-0.35483460	-0.29201008	-0.6111	-0.31740616	0.9999	0.0001
1	sequence	892	P	0	0	0.2439	0.3691	-0.36694309	-0.5988	-0.38457988	-0.29107125	-0.6079	-0.31782714	0.9999	0.0001
1	sequence	893	P	0	0	0.2439	0.3526	-0.41298238	-0.5663	-0.43363221	-0.28985630	-0.6040	-0.31701154	0.9999	0.0001
1	sequence	894	E	0	0	0.2439	0.3526	-0.41298238	-0.5663	-0.40442617	-0.28768412	-0.6006	-0.31561733	0.9999	0.0001
1	sequence	895	G	0	0	0.2439	0.3401	-0.44770054	-0.5301	-0.40018427	-0.28341434	-0.5948	-0.31366506	0.9999	0.0001
1	sequence	896	S	0	0	0.2439	0.3309	-0.47336179	-0.5233	-0.39051378	-0.27935382	-0.5908	-0.31284554	0.9999	0.0001
1	sequence	897	E	0	0	0.2439	0.3360	-0.45902168	-0.5523	-0.39220081	-0.27631159	-0.5876	-0.31296835	1.0000	0.0000
1	sequence	898	A	0	0	0.2195	0.3558	-0.37953523	-0.5524	-0.36203026	-0.27125798	-0.5825	-0.31285419	0.9999	0.0001
1	sequence	899	A	0	0	0.2195	0.3623	-0.36142141	-0.5431	-0.35196963	-0.26740674	-0.5792	-0.31265203	0.9999	0.0001
1	sequence	900	E	0	0	0.1951	0.3696	-0.31665312	-0.4864	-0.33394679	-0.26494193	-0.5770	-0.31224337	1.0000	0.0000
1	sequence	901	E	0	0	0.1707	0.3767	-0.27263957	-0.5014	-0.28653867	-0.26199851	-0.5725	-0.31067709	1.0000	0.0000
1	sequence	902	A	0	0	0.1707	0.3767	-0.27263957	-0.5014	-0.28653867	-0.25673564	-0.5663	-0.30865064	0.9998	0.0002
1	sequence	903	A	0	0	0.1463	0.3740	-0.25579675	-0.5505	-0.29839608	-0.25274876	-0.5617	-0.30711424	0.9997	0.0003
1	sequence	904	P	0	0	0.1220	0.3949	-0.17329133	-0.5239	-0.26379312	-0.25030237	-0.5564	-0.30530640	0.9996	0.0004
1	sequence	905	S	0	0	0.0976	0.4022	-0.12852304	-0.4672	-0.24577028	-0.24855549	-0.5533	-0.30319346	0.9996	0.0004
1	sequence	906	D	0	0	0.0732	0.3911	-0.13507724	-0.4916	-0.25471267	-0.24739186	-0.5501	-0.30144013	0.9996	0.0004
1	sequence	907	R	0	0	0.0732	0.4024	-0.10337805	-0.5331	-0.25473180	-0.24389038	-0.5458	-0.29779049	0.9995	0.0005
1	sequence	908	M	0	0	0.0488	0.4171	-0.03823171	-0.4725	-0.22354271	-0.23945588	-0.5420	-0.29392320	0.9991	0.0009
1	sequence	909	P	0	0	0.0732	0.3962	-0.12073713	-0.4990	-0.25814568	-0.23525487	-0.5397	-0.29112273	0.9990	0.0010
1	sequence	910	S	0	0	0.0976	0.3911	-0.15946748	-0.5546	-0.24369632	-0.23075934	-0.5366	-0.28645564	0.9989	0.0011
1	sequence	911	A	0	0	0.1220	0.3840	-0.20348103	-0.5396	-0.29110444	-0.22728207	-0.5348	-0.28233112	0.9989	0.0011
1	sequence	912	R	0	0	0.1220	0.3748	-0.22914228	-0.5328	-0.31063999	-0.22400149	-0.5338	-0.27800011	0.9990	0.0010
1	sequence	913	P	0	0	0.1220	0.3840	-0.20348103	-0.5396	-0.29110444	-0.21893529	-0.5321	-0.27266102	0.9988	0.0012
1	sequence	914	P	0	0	0.1220	0.3959	-0.17027236	-0.5569	-0.27064755	-0.21252528	-0.5309	-0.26543652	0.9988	0.0012
1	sequence	915	S	0	0	0.0732	0.3932	-0.12903930	-0.5191	-0.26578986	-0.20596801	-0.5298	-0.25884470	0.9989	0.0011
1	sequence	916	P	0	0	0.0488	0.3821	-0.13559350	-0.5435	-0.27473225	-0.19849032	-0.5294	-0.25245934	0.9990	0.0010
1	sequence	917	P	0	0	0.0488	0.3832	-0.13257453	-0.5380	-0.27895501	-0.19016584	-0.5290	-0.24633317	0.9993	0.0007
1	sequence	918	L	0	0	0.0000	0.3805	-0.09134146	-0.5003	-0.27409732	-0.18331985	-0.5283	-0.24040730	0.9996	0.0004
1	sequence	919	S	0	0	0.0000	0.3859	-0.07624661	-0.5285	-0.26540256	-0.17918570	-0.5266	-0.23521682	0.9996	0.0004
1	sequence	920	S	0	0	-0.0244	0.3688	-0.14818564	-0.5395	-0.26563106	-0.17541972	-0.5250	-0.23037472	0.9998	0.0002
1	sequence	921	W	0	0	-0.0488	0.3759	-0.15295257	-0.5338	-0.23461255	-0.17267202	-0.5246	-0.22607520	1.0000	0.0000
1	sequence	922	E	0	0	-0.0732	0.3957	-0.12224661	-0.5133	-0.22083161	-0.17013263	-0.5236	-0.22335240	1.0000	0.0000
1	sequence	923	R	0	0	-0.0976	0.3802	-0.18965718	-0.5468	-0.24961840	-0.16896708	-0.5216	-0.22051112	1.0000	0.0000
1	sequence	924	V	0	0	-0.0976	0.3659	-0.22965854	-0.5111	-0.23826088	-0.16821234	-0.5184	-0.21738063	1.0000	0.0000
1	sequence	925	S	0	0	-0.0732	0.3607	-0.21960840	-0.5667	-0.22381152	-0.17053761	-0.5151	-0.21629052	0.9999	0.0001
1	sequence	926	R	0	0	-0.0732	0.3534	-0.23998645	-0.5388	-0.22539064	-0.17410206	-0.5133	-0.21571965	0.9999	0.0001
1	sequence	927	L	0	0	-0.0976	0.3732	-0.20928049	-0.5390	-0.19522009	-0.17575203	-0.5106	-0.21492510	1.0000	0.0000
1	sequence	928	M	0	0	-0.0976	0.3732	-0.20928049	-0.5390	-0.19522009	-0.18029794	-0.5064	-0.21434773	0.9999	0.0001
1	sequence	929	E	0	0	-0.0976	0.3783	-0.19494038	-0.5791	-0.21262825	-0.18626710	-0.5043	-0.21443290	1.0000	0.0000
1	sequence	930	E	0	0	-0.0976	0.3732	-0.20928049	-0.5501	-0.18173518	-0.18940138	-0.5009	-0.21283013	1.0000	0.0000
1	sequence	931	D	0	0	-0.0976	0.3743	-0.20626152	-0.5447	-0.18595794	-0.19183614	-0.4948	-0.21193220	1.0000	0.0000
1	sequence	932	P	0	0	-0.0976	0.3797	-0.19116667	-0.5730	-0.17726318	-0.19344253	-0.4881	-0.20911832	0.9999	0.0001
1	sequence	933	A	0	0	-0.0732	0.3824	-0.15922900	-0.5262	-0.16567716	-0.19471756	-0.4819	-0.20528133	0.9999	0.0001
1	sequence	934	F	0	0	-0.0732	0.3856	-0.15017209	-0.5197	-0.13742773	-0.19699924	-0.4762	-0.20244462	0.9999	0.0001
1	sequence	935	R	0	0	-0.0732	0.3878	-0.14413415	-0.5186	-0.13416157	-0.20014611	-0.4707	-0.20035883	0.9999	0.0001
1	sequence	936	R	0	0	-0.0732	0.3889	-0.14111518	-0.5132	-0.13838433	-0.20418821	-0.4668	-0.19908806	0.9999	0.0001
1	sequence	937	G	0	0	-0.0732	0.3921	-0.13205827	-0.5067	-0.13934093	-0.20594768	-0.4626	-0.19738155	0.9999	0.0001
1	sequence	938	R	0	0	-0.0976	0.3843	-0.17833604	-0.5246	-0.14923992	-0.20913041	-0.4592	-0.19579015	0.9999	0.0001
1	sequence	939	L	0	0	-0.0976	0.3729	-0.21003523	-0.4830	-0.14922079	-0.21138013	-0.4567	-0.19357685	1.0000	0.0000
1	sequence	940	R	0	0	-0.0976	0.3740	-0.20701626	-0.4776	-0.15344355	-0.21499207	-0.4527	-0.19226415	1.0000	0.0000
1	sequence	941	W	0	0	-0.0976	0.3751	-0.20399729	-0.4722	-0.15766631	-0.21491070	-0.4483	-0.19020550	1.0000	0.0000
1	sequence	942	L	0	0	-0.0976	0.3878	-0.16852439	-0.4573	-0.17490388	-0.21586020	-0.4439	-0.19023800	1.0000	0.0000
1	sequence	943	K	0	0	-0.1463	0.3851	-0.22485230	-0.4195	-0.17004619	-0.21840541	-0.4391	-0.19050317	0.9999	0.0001
1	sequence	944	Q	0	0	-0.1463	0.3851	-0.22485230	-0.4195	-0.17004619	-0.21863795	-0.4317	-0.18908047	0.9994	0.0006
1	sequence	945	E	0	0	-0.1463	0.3694	-0.26862737	-0.3904	-0.21909852	-0.21754508	-0.4259	-0.18868827	0.9994	0.0006
1	sequence	946	Q	0	0	-0.1463	0.3672	-0.27466531	-0.3914	-0.22236467	-0.21729222	-0.4167	-0.18824743	0.9987	0.0013
1	sequence	947	L	0	0	-0.1220	0.3843	-0.20272629	-0.3804	-0.22213618	-0.21648711	-0.4091	-0.18797494	0.9986	0.0014
1	sequence	948	R	0	0	-0.1463	0.3618	-0.28976016	-0.3632	-0.23105943	-0.21855370	-0.4010	-0.18865596	0.9980	0.0020
1	sequence	949	L	0	0	-0.1463	0.3642	-0.28296748	-0.3855	-0.22703495	-0.21924645	-0.3939	-0.18945545	0.9968	0.0032
1	sequence	950	Q	0	0	-0.1707	0.3851	-0.24924255	-0.3590	-0.19243198	-0.22113573	-0.3849	-0.18972690	0.9924	0.0076
1	sequence	951	G	0	0	-0.1951	0.3902	-0.25929268	-0.3034	-0.20688134	-0.22219664	-0.3786	-0.19039635	0.9914	0.0086
1	sequence	952	L	0	0	-0.2195	0.3954	-0.26934282	-0.2684	-0.17573505	-0.22355209	-0.3725	-0.19165182	0.9908	0.0092
1	sequence	953	Q	0	0	-0.2195	0.3911	-0.28141870	-0.2767	-0.15332348	-0.22604885	-0.3647	-0.19311890	0.9882	0.0118
1	sequence	954	G	0	0	-0.1951	0.3767	-0.29702981	-0.3048	-0.17479928	-0.22833052	-0.3587	-0.19450891	0.9878	0.0122
1	sequence	955	S	0	0	-0.1951	0.3759	-0.29929404	-0.3340	-0.18513021	-0.23083310	-0.3528	-0.19658793	0.9879	0.0121
1	sequence	956	G	0	0	-0.1951	0.3775	-0.29476558	-0.3565	-0.21368850	-0.23348295	-0.3470	-0.19874662	0.9882	0.0118
1	sequence	957	G	0	0	-0.1707	0.4000	-0.20773171	-0.3738	-0.20476525	-0.23620642	-0.3412	-0.20080231	0.9889	0.0111
1	sequence	958	R	0	0	-0.1951	0.3889	-0.26306640	-0.3981	-0.21370764	-0.23912658	-0.3372	-0.20317126	0.9904	0.0096
1	sequence	959	G	0	0	-0.1707	0.4087	-0.18357995	-0.3976	-0.18335176	-0.23916339	-0.3324	-0.20529319	0.9910	0.0090
1	sequence	960	G	0	0	-0.1707	0.3940	-0.22433604	-0.3625	-0.21158206	-0.23864796	-0.3288	-0.20810461	0.9922	0.0078
1	sequence	961	G	0	0	-0.1463	0.4138	-0.14484959	-0.3620	-0.18122617	-0.23826139	-0.3259	-0.21085785	0.9941	0.0059
1	sequence	962	L	0	0	-0.1707	0.4057	-0.19188211	-0.3524	-0.23594529	-0.23816934	-0.3232	-0.21348477	0.9971	0.0029
1	sequence	963	R	0	0	-0.1707	0.3932	-0.22660027	-0.3163	-0.23170339	-0.23894249	-0.3209	-0.21569126	0.9979	0.0021
1	sequence	964	R	0	0	-0.1463	0.3943	-0.19919106	-0.2447	-0.19128768	-0.23756283	-0.3184	-0.21773364	0.9983	0.0017
1	sequence	965	P	0	0	-0.1463	0.3995	-0.18485095	-0.2736	-0.22218076	-0.23505443	-0.3155	-0.22024693	0.9985	0.0015
1	sequence	966	P	0	0	-0.1707	0.3995	-0.20924119	-0.1890	-0.20573704	-0.23147835	-0.3132	-0.22085147	0.9987	0.0013
1	sequence	967	A	0	0	-0.1707	0.4003	-0.20697696	-0.2262	-0.21421855	-0.22750988	-0.3123	-0.22173627	0.9991	0.0009
1	sequence	968	R	0	0	-0.1951	0.3778	-0.29401084	-0.2090	-0.22314180	-0.22567678	-0.3129	-0.22275070	0.9995	0.0005
1	sequence	969	F	0	0	-0.1463	0.3805	-0.23768293	-0.2468	-0.22799949	-0.22071426	-0.3141	-0.22282200	0.9996	0.0004
1	sequence	970	V	0	0	-0.1463	0.3680	-0.27240108	-0.2107	-0.22375759	-0.21656170	-0.3148	-0.22355855	0.9997	0.0003
1	sequence	971	P	0	0	-0.1463	0.3751	-0.25277778	-0.2895	-0.20918279	-0.21429939	-0.3154	-0.22633548	0.9997	0.0003
1	sequence	972	P	0	0	-0.1463	0.3718	-0.26183469	-0.2960	-0.23743223	-0.21208649	-0.3175	-0.22821337	0.9997	0.0003
1	sequence	973	H	0	0	-0.1463	0.3604	-0.29353388	-0.2545	-0.23741309	-0.20962846	-0.3205	-0.23085091	0.9998	0.0002
1	sequence	974	D	0	0	-0.1463	0.3751	-0.25277778	-0.2784	-0.22266771	-0.20595548	-0.3232	-0.23410523	1.0000	0.0000
1	sequence	975	C	0	0	-0.1463	0.3751	-0.25277778	-0.2784	-0.22266771	-0.20079143	-0.3248	-0.23614424	1.0000	0.0000
1	sequence	976	K	0	0	-0.1463	0.3751	-0.25277778	-0.2784	-0.22266771	-0.19632689	-0.3245	-0.23889060	1.0000	0.0000
1	sequence	977	L	0	0	-0.1463	0.3751	-0.25277778	-0.2784	-0.22266771	-0.19151841	-0.3228	-0.24023829	1.0000	0.0000
1	sequence	978	R	0	0	-0.1220	0.3667	-0.25178455	-0.3405	-0.23646778	-0.18976571	-0.3203	-0.24202126	0.9999	0.0001
1	sequence	979	F	0	0	-0.0976	0.3837	-0.17984553	-0.3295	-0.23623928	-0.18666339	-0.3172	-0.24358612	0.9997	0.0003
1	sequence	980	P	0	0	-0.0976	0.3805	-0.18890244	-0.3360	-0.26448872	-0.18630974	-0.3137	-0.24710267	0.9995	0.0005
1	sequence	981	F	0	0	-0.0976	0.3797	-0.19116667	-0.3569	-0.26632651	-0.18496203	-0.3111	-0.24921833	0.9994	0.0006
1	sequence	982	K	0	0	-0.0976	0.3764	-0.20022358	-0.3633	-0.26536991	-0.18621571	-0.3080	-0.25249366	0.9991	0.0009
1	sequence	983	S	0	0	-0.0976	0.3764	-0.20022358	-0.3633	-0.26536991	-0.18649375	-0.3042	-0.25349639	0.9977	0.0023
1	sequence	984	N	0	0	-0.0732	0.3791	-0.16828591	-0.3166	-0.25378389	-0.18601124	-0.3017	-0.25492369	0.9966	0.0034
1	sequence	985	P	0	0	-0.0488	0.3870	-0.12200813	-0.2987	-0.27309093	-0.18697620	-0.3021	-0.25762594	0.9966	0.0034
1	sequence	986	Q	0	0	-0.0488	0.3870	-0.12200813	-0.2987	-0.24388490	-0.18814366	-0.3018	-0.25878270	0.9967	0.0033
1	sequence	987	H	0	0	-0.0244	0.3818	-0.11195799	-0.3544	-0.25864158	-0.18866102	-0.3045	-0.26054739	0.9979	0.0021
1	sequence	988	R	0	0	0.0000	0.3675	-0.12756911	-0.4032	-0.26372776	-0.18923359	-0.3063	-0.26210522	0.9990	0.0010
1	sequence	989	E	0	0	0.0244	0.3911	-0.08629675	-0.4144	-0.23398248	-0.18655466	-0.3081	-0.26391630	0.9995	0.0005
1	sequence	990	S	0	0	0.0244	0.3816	-0.11271274	-0.4115	-0.25723378	-0.18662344	-0.3080	-0.26549043	0.9995	0.0005
1	sequence	991	W	0	0	0.0244	0.3659	-0.15648780	-0.3824	-0.30628610	-0.18712142	-0.3093	-0.26748912	0.9995	0.0005
1	sequence	992	P	0	0	0.0244	0.3615	-0.16856369	-0.3907	-0.28387454	-0.18857664	-0.3066	-0.27019215	0.9990	0.0010
1	sequence	993	G	0	0	0.0244	0.3615	-0.16856369	-0.3907	-0.28387454	-0.18966369	-0.3038	-0.27141418	0.9986	0.0014
1	sequence	994	M	0	0	0.0244	0.3751	-0.13082656	-0.3892	-0.28675056	-0.18920444	-0.3030	-0.27263713	0.9984	0.0016
1	sequence	995	G	0	0	0.0000	0.3827	-0.08530352	-0.3687	-0.25839866	-0.19013841	-0.3026	-0.27538018	0.9984	0.0016
1	sequence	996	S	0	0	0.0000	0.3715	-0.11624797	-0.3222	-0.29773066	-0.19107238	-0.3022	-0.27812324	0.9986	0.0014
1	sequence	997	G	0	0	0.0244	0.3870	-0.09761789	-0.2886	-0.26894387	-0.19193271	-0.3017	-0.28096928	0.9989	0.0011
1	sequence	998	E	0	0	0.0000	0.3645	-0.13587127	-0.2714	-0.27786712	-0.19279305	-0.3012	-0.28381533	0.9995	0.0005
1	sequence	999	A	0	0	0.0000	0.3645	-0.13587127	-0.2714	-0.27786712	-0.19505146	-0.2982	-0.28620631	0.9994	0.0006
1	sequence	1000	P	0	0	0.0000	0.3526	-0.16907995	-0.2540	-0.32753005	-0.19954310	-0.2953	-0.28828734	0.9994	0.0006
1	sequence	1001	T	0	0	0.0000	0.3526	-0.16907995	-0.2540	-0.29832401	-0.20494256	-0.2927	-0.28920845	0.9994	0.0006
1	sequence	1002	P	0	0	0.0000	0.3428	-0.19625068	-0.2357	-0.31551475	-0.21023158	-0.2890	-0.29003991	0.9994	0.0006
1	sequence	1003	L	0	0	0.0244	0.3491	-0.20328184	-0.1952	-0.27705747	-0.21467381	-0.2854	-0.29113057	0.9994	0.0006
1	sequence	1004	Q	0	0	0.0000	0.3390	-0.20681707	-0.2142	-0.29022261	-0.21988919	-0.2808	-0.29222076	0.9992	0.0008
1	sequence	1005	P	0	0	-0.0244	0.3363	-0.23875474	-0.2632	-0.30208003	-0.22538651	-0.2779	-0.29355503	0.9993	0.0007
1	sequence	1006	P	0	0	-0.0244	0.3385	-0.23271680	-0.2622	-0.26960783	-0.23138667	-0.2757	-0.29394191	0.9996	0.0004
1	sequence	1007	E	0	0	-0.0244	0.3393	-0.23045257	-0.2994	-0.27808934	-0.23773660	-0.2728	-0.29499999	0.9999	0.0001
1	sequence	1008	E	0	0	-0.0244	0.3393	-0.23045257	-0.2994	-0.27808934	-0.24457677	-0.2672	-0.29605057	0.9999	0.0001
1	sequence	1009	V	0	0	0.0000	0.3472	-0.18417480	-0.2815	-0.29739638	-0.25103619	-0.2603	-0.29697710	0.9998	0.0002
1	sequence	1010	T	0	0	-0.0488	0.3444	-0.24050271	-0.2437	-0.29253869	-0.25956993	-0.2525	-0.29911318	0.9994	0.0006
1	sequence	1011	P	0	0	-0.0732	0.3344	-0.29281843	-0.2626	-0.30570384	-0.26797482	-0.2437	-0.30057286	0.9987	0.0013
1	sequence	1012	H	0	0	-0.0732	0.3274	-0.31244173	-0.1814	-0.32000725	-0.27560655	-0.2358	-0.30028951	0.9982	0.0018
1	sequence	1013	P	0	0	-0.0732	0.3295	-0.30640379	-0.1804	-0.28753505	-0.28183925	-0.2280	-0.29988811	0.9976	0.0024
1	sequence	1014	A	0	0	-0.0732	0.3409	-0.27470461	-0.2219	-0.28755419	-0.28842171	-0.2194	-0.29944557	0.9971	0.0029
1	sequence	1015	T	0	0	-0.0488	0.3263	-0.29107046	-0.2619	-0.33513290	-0.29655047	-0.2107	-0.29940936	0.9966	0.0034
1	sequence	1016	P	0	0	-0.0488	0.3263	-0.29107046	-0.2619	-0.33513290	-0.30697349	-0.2031	-0.30093449	0.9957	0.0043
1	sequence	1017	A	0	0	-0.0488	0.3274	-0.28805149	-0.2565	-0.33935566	-0.31766006	-0.1977	-0.30172594	0.9950	0.0050
1	sequence	1018	R	0	0	-0.0488	0.3274	-0.28805149	-0.2565	-0.33935566	-0.32972143	-0.1931	-0.30314936	0.9942	0.0058
1	sequence	1019	R	0	0	-0.0976	0.3247	-0.34437940	-0.2187	-0.33449797	-0.34007082	-0.1877	-0.30406593	0.9926	0.0074
1	sequence	1020	P	0	0	-0.0976	0.3176	-0.36400271	-0.2108	-0.32156132	-0.34914423	-0.1818	-0.30466140	0.9897	0.0103
1	sequence	1021	P	0	0	-0.1220	0.3098	-0.41028049	-0.2286	-0.30225427	-0.35735244	-0.1762	-0.30287003	0.9872	0.0128
1	sequence	1022	S	0	0	-0.1220	0.3106	-0.40801626	-0.2077	-0.30041648	-0.36556065	-0.1706	-0.30250335	0.9851	0.0149
1	sequence	1023	P	0	0	-0.1220	0.3198	-0.38235501	-0.2146	-0.31008697	-0.37360318	-0.1647	-0.30175589	0.9835	0.0165
1	sequence	1024	R	0	0	-0.1220	0.3084	-0.41405420	-0.1730	-0.31006783	-0.38147422	-0.1599	-0.30194642	0.9821	0.0179
1	sequence	1025	R	0	0	-0.1220	0.3157	-0.39367615	-0.2009	-0.30848871	-0.38813031	-0.1541	-0.30157440	0.9794	0.0206
1	sequence	1026	S	0	0	-0.1220	0.3249	-0.36801491	-0.2077	-0.28895317	-0.39322847	-0.1460	-0.30063060	0.9744	0.0256
1	sequence	1027	H	0	0	-0.1220	0.3198	-0.38235501	-0.1788	-0.28726613	-0.39862116	-0.1380	-0.30055846	0.9703	0.0297
1	sequence	1028	H	0	0	-0.1463	0.3249	-0.39240515	-0.1231	-0.30171549	-0.40371931	-0.1286	-0.29965053	0.9653	0.0347
1	sequence	1029	P	0	0	-0.1463	0.3249	-0.39240515	-0.1231	-0.30171549	-0.40852294	-0.1190	-0.29857688	0.9592	0.0408
1	sequence	1030	R	0	0	-0.1463	0.3092	-0.43618022	-0.0940	-0.32156178	-0.41382940	-0.1100	-0.29655585	0.9539	0.0461
1	sequence	1031	R	0	0	-0.1463	0.3016	-0.45731301	-0.0507	-0.31708035	-0.41698305	-0.1009	-0.29437072	0.9442	0.0558
1	sequence	1032	N	0	0	-0.1463	0.2973	-0.46938889	-0.0590	-0.29466878	-0.41886070	-0.0912	-0.29186448	0.9266	0.0734
1	sequence	1033	S	0	0	-0.1463	0.3136	-0.42410434	-0.0680	-0.26741742	-0.41990997	-0.0843	-0.28976949	0.9226	0.0774
1	sequence	1034	L	0	0	-0.1463	0.3084	-0.43844444	-0.0391	-0.26573039	-0.42125378	-0.0774	-0.28854617	0.9195	0.0805
1	sequence	1035	D	0	0	-0.1463	0.2992	-0.46410569	-0.0323	-0.28526593	-0.42414390	-0.0686	-0.28732191	0.9066	0.0934
1	sequence	1036	G	0	0	-0.1707	0.2905	-0.51264770	-0.0583	-0.32092881	-0.42687997	-0.0578	-0.28417753	0.8593	0.1407
1	sequence	1037	G	0	0	-0.1951	0.2843	-0.55439702	-0.0987	-0.33018006	-0.43096566	-0.0477	-0.28125125	0.8278	0.1722
1	sequence	1038	G	0	0	-0.1951	0.2707	-0.59213415	-0.1001	-0.32730404	-0.43529067	-0.0377	-0.27773545	0.8068	0.1932
1	sequence	1039	R	0	0	-0.1707	0.2734	-0.56019648	-0.0511	-0.31544663	-0.43983657	-0.0278	-0.27490865	0.7930	0.2070
1	sequence	1040	S	0	0	-0.1463	0.2835	-0.50788076	-0.0321	-0.30228148	-0.44187990	-0.0184	-0.27195890	0.7677	0.2323
1	sequence	1041	R	0	0	-0.1463	0.2843	-0.50561653	-0.0235	-0.25408389	-0.44353665	-0.0090	-0.26894112	0.7466	0.2534
1	sequence	1042	G	0	0	-0.1463	0.2843	-0.50561653	-0.0235	-0.28328993	-0.44277028	0.0009	-0.26622097	0.7083	0.2917
1	sequence	1043	A	0	0	-0.1463	0.2770	-0.52599458	0.0044	-0.28486906	-0.44211435	0.0098	-0.26359047	0.6829	0.3171
1	sequence	1044	G	0	0	-0.1463	0.2770	-0.52599458	0.0044	-0.28486906	-0.44271019	0.0190	-0.26120057	0.6535	0.3465
1	sequence	1045	S	0	0	-0.1220	0.2848	-0.47971680	0.0222	-0.27497007	-0.44275378	0.0270	-0.25878782	0.6340	0.3660
1	sequence	1046	A	0	0	-0.0976	0.2875	-0.44777913	0.0690	-0.26338404	-0.44457039	0.0353	-0.25673468	0.6179	0.3821
1	sequence	1047	Q	0	0	-0.0976	0.2854	-0.45381707	0.0679	-0.26665020	-0.44699448	0.0440	-0.25452135	0.5992	0.4008
1	sequence	1048	P	0	0	-0.0976	0.2905	-0.43947696	0.0849	-0.24086418	-0.44984778	0.0509	-0.25263177	0.5952	0.4048
1	sequence	1049	E	0	0	-0.0976	0.2949	-0.42740108	0.0931	-0.23406971	-0.45358467	0.0560	-0.24991885	0.5919	0.4081
1	sequence	1050	P	0	0	-0.0976	0.3041	-0.40173984	0.0863	-0.21453417	-0.45791645	0.0631	-0.24680487	0.5547	0.4453
1	sequence	1051	Q	0	0	-0.0732	0.3068	-0.36980217	0.1331	-0.20294814	-0.46230927	0.0691	-0.24344827	0.5224	0.4776
1	sequence	1052	H	0	0	-0.0732	0.3068	-0.36980217	0.1331	-0.20294814	-0.46568964	0.0734	-0.24016246	0.5144	0.4856
1	sequence	1053	F	0	0	-0.0732	0.3119	-0.35546206	0.1019	-0.23411260	-0.46785505	0.0779	-0.23749342	0.5043	0.4957
1	sequence	1054	Q	0	1	-0.0732	0.3098	-0.36150000	0.1008	-0.23737876	-0.47193493	0.0831	-0.23670034	0.4858	0.5141
1	sequence	1055	P	0	1	-0.0732	0.2984	-0.39319919	0.1424	-0.23735962	-0.47507016	0.0859	-0.23674922	0.4819	0.5181
1	sequence	1056	K	0	1	-0.0976	0.3035	-0.40324932	0.1773	-0.20621333	-0.47658547	0.0878	-0.23563308	0.4787	0.5213
1	sequence	1057	K	0	1	-0.1220	0.2924	-0.45858401	0.1530	-0.21515572	-0.47691682	0.0903	-0.23364711	0.4592	0.5408
1	sequence	1058	H	0	1	-0.1220	0.2900	-0.46537669	0.1551	-0.19520757	-0.47496649	0.0934	-0.23085744	0.3689	0.6311
1	sequence	1059	N	0	1	-0.1220	0.2867	-0.47443360	0.1486	-0.22345700	-0.47165394	0.0968	-0.22789253	0.2586	0.7414
1	sequence	1060	S	0	1	-0.0976	0.2946	-0.42815583	0.1665	-0.21355801	-0.46854971	0.0983	-0.22528793	0.2320	0.7680
1	sequence	1061	Y	0	1	-0.0976	0.2932	-0.43192954	0.1741	-0.19783262	-0.46624284	0.0993	-0.22331996	0.2099	0.7901
1	sequence	1062	P	0	1	-0.0732	0.3035	-0.37885908	0.1775	-0.19072803	-0.46342055	0.0996	-0.22322661	0.1965	0.8035
1	sequence	1063	Q	0	1	-0.0732	0.3027	-0.38112331	0.1567	-0.19256583	-0.45953057	0.0992	-0.22122452	0.1848	0.8152
1	sequence	1064	P	0	1	-0.0732	0.2935	-0.40678455	0.1635	-0.21210137	-0.45491356	0.0974	-0.21935555	0.1826	0.8174
1	sequence	1065	P	0	1	-0.0732	0.2902	-0.41584146	0.1570	-0.21114477	-0.45040826	0.0956	-0.21761397	0.1810	0.8190
1	sequence	1066	Q	0	1	-0.0976	0.2802	-0.46815718	0.1381	-0.22430992	-0.44713977	0.0932	-0.21623941	0.1798	0.8202
1	sequence	1067	P	0	1	-0.0976	0.2805	-0.46740244	0.1500	-0.19820701	-0.44440518	0.0890	-0.21531417	0.1838	0.8162
1	sequence	1068	Y	0	1	-0.1220	0.2778	-0.49934011	0.1032	-0.20979303	-0.44162175	0.0848	-0.21443279	0.1885	0.8115
1	sequence	1069	P	0	1	-0.1463	0.2699	-0.54561789	0.0853	-0.19048598	-0.43934324	0.0798	-0.21478070	0.1968	0.8031
1	sequence	1070	A	0	1	-0.1707	0.2699	-0.57000813	0.1699	-0.17404227	-0.43745869	0.0745	-0.21542981	0.2065	0.7935
1	sequence	1071	Q	0	1	-0.1951	0.2621	-0.61628591	0.1521	-0.18394126	-0.43694789	0.0695	-0.21646167	0.2147	0.7852
1	sequence	1072	R	0	1	-0.1951	0.2694	-0.59590786	0.1242	-0.18236213	-0.43698485	0.0625	-0.21796920	0.2471	0.7529
1	sequence	1073	P	0	1	-0.1951	0.2829	-0.55817073	0.1256	-0.18523816	-0.43596812	0.0558	-0.21937880	0.2648	0.7352
1	sequence	1074	P	0	1	-0.1951	0.2710	-0.59137940	0.1429	-0.23490109	-0.43541514	0.0497	-0.21940993	0.2852	0.7148
1	sequence	1075	G	0	1	-0.1707	0.2710	-0.56698916	0.0791	-0.26773441	-0.43481320	0.0435	-0.21949485	0.3087	0.6913
1	sequence	1076	P	0	1	-0.1707	0.2856	-0.52623306	0.0440	-0.23950411	-0.43373190	0.0359	-0.21969498	0.3439	0.6561
1	sequence	1077	R	0	1	-0.1707	0.2856	-0.52623306	0.0440	-0.23950411	-0.43248491	0.0272	-0.22084822	0.3844	0.6156
1	sequence	1078	Y	0	1	-0.1220	0.2867	-0.47443360	0.0288	-0.21580351	-0.42866047	0.0193	-0.22166949	0.4066	0.5934
1	sequence	1079	P	0	1	-0.1220	0.2932	-0.45631978	0.0381	-0.20574288	-0.42475243	0.0109	-0.22368406	0.4432	0.5568
1	sequence	1080	P	0	1	-0.1220	0.3016	-0.43292276	0.0133	-0.20865791	-0.42062896	0.0024	-0.22434686	0.4853	0.5147
1	sequence	1081	Y	0	0	-0.1220	0.3087	-0.41329946	0.0055	-0.22159456	-0.41777708	-0.0068	-0.22544237	0.5336	0.4664
1	sequence	1082	T	0	0	-0.1220	0.3171	-0.38990244	-0.0100	-0.25025660	-0.41492302	-0.0169	-0.22767093	0.6128	0.3872
1	sequence	1083	T	0	0	-0.1220	0.3328	-0.34612737	-0.0391	-0.20120427	-0.41377147	-0.0271	-0.23023349	0.6631	0.3369
1	sequence	1084	P	0	0	-0.1250	0.3383	-0.33374167	-0.0737	-0.20796359	NaN	NaN	NaN	0.6951	0.3049
1	sequence	1085	P	0	0	-0.1282	0.3387	-0.33579630	-0.0796	-0.21329599	NaN	NaN	NaN	0.7319	0.2681
1	sequence	1086	R	0	0	-0.1316	0.3392	-0.33795906	-0.0859	-0.21890904	NaN	NaN	NaN	0.7742	0.2258
1	sequence	1087	M	0	0	-0.1351	0.3453	-0.32434835	-0.1245	-0.22669491	NaN	NaN	NaN	0.7974	0.2026
1	sequence	1088	R	0	0	-0.1389	0.3460	-0.32631327	-0.1323	-0.23299199	NaN	NaN	NaN	0.8304	0.1696
1	sequence	1089	R	0	0	-0.1429	0.3457	-0.33104286	-0.1508	-0.26189615	NaN	NaN	NaN	0.8485	0.1515
1	sequence	1090	Q	0	0	-0.1471	0.3464	-0.33332026	-0.1598	-0.26959898	NaN	NaN	NaN	0.8583	0.1417
1	sequence	1091	R	0	0	-0.1515	0.3357	-0.36761785	-0.1610	-0.26575379	NaN	NaN	NaN	0.8963	0.1037
1	sequence	1092	S	0	0	-0.1563	0.3427	-0.35280729	-0.2080	-0.27622011	NaN	NaN	NaN	0.9172	0.0828
1	sequence	1093	A	0	0	-0.1290	0.3538	-0.29480108	-0.1962	-0.27203822	NaN	NaN	NaN	0.9424	0.0576
1	sequence	1094	P	0	0	-0.1333	0.3548	-0.29617407	-0.2079	-0.24119124	NaN	NaN	NaN	0.9642	0.0358
1	sequence	1095	D	0	0	-0.1379	0.3559	-0.29764176	-0.2205	-0.24950818	NaN	NaN	NaN	0.9893	0.0107
1	sequence	1096	L	0	0	-0.1429	0.3524	-0.31247619	-0.2435	-0.25701845	NaN	NaN	NaN	0.9962	0.0038
1	sequence	1097	K	0	0	-0.1481	0.3535	-0.31465638	-0.2584	-0.26653765	NaN	NaN	NaN	0.9981	0.0019
1	sequence	1098	E	0	0	-0.1154	0.3671	-0.24402778	-0.2462	-0.26117915	NaN	NaN	NaN	0.9984	0.0016
1	sequence	1099	S	0	0	-0.1200	0.3676	-0.24735778	-0.2766	-0.30277245	NaN	NaN	NaN	0.9979	0.0021
1	sequence	1100	G	0	0	-0.1250	0.3694	-0.24709722	-0.2947	-0.26549432	NaN	NaN	NaN	0.9975	0.0025
1	sequence	1101	A	0	0	-0.1304	0.3715	-0.24681401	-0.3143	-0.27703756	NaN	NaN	NaN	0.9974	0.0026
1	sequence	1102	A	0	0	-0.1364	0.3722	-0.25072475	-0.3519	-0.32502351	NaN	NaN	NaN	0.9972	0.0028
1	sequence	1103	V	0	0	-0.1429	0.3698	-0.26384921	-0.3480	-0.33504509	NaN	NaN	NaN	0.9970	0.0030
########################################################
