# Supplementary material for: The kinesin-3 KIF1C undergoes liquid-liquid phase separation for accumulation of specific transcripts at the cell periphery
Source: EMBO J. 2024 Jun 19;43(15):3192–213. doi: 10.1038/s44318-024-00147-9 (PMC11294625; doi:10.1038/s44318-024-00147-9)
Supplement: Supplementary file 14 — Source data Fig. 2 [file 44318_2024_147_MOESM14_ESM.zip › Figure 2/2E/IDR.csv]

cellNum	punctaInt	diffInt	ratio
1_1	3847.688	2338.188	1.645585384922
2_1	2583.631	1267.029	2.03912538702745
2_2	2251.92	883.549	2.54872112355964
2_3	2654.981	1311.398	2.02454251112172
2_4	3953.692	1807.324	2.18759447669593
2_5	6402.776	2271.228	2.81908113144079
2_6	9878.853	3077.038	3.21050731255188
3_1	5460.666	2088.963	2.61405587365597
3_2	5484.073	1764.807	3.10746330901906
3_3	5049.46	2039.276	2.47610426445464
3_4	5761.32	2349.379	2.45227355824667
4_1	7853.342	2031.152	3.8664472181304
4_2	8879.96	2228.287	3.98510604782957
4_3	4829.922	2395.746	2.01604093255295
4_4	6935.885	1997.36	3.47252623462971
4_5	6176.391	1465.125	4.21560685948298
4_6	5161.016	2141.581	2.40990931466052
5_1	2953.295	861.243	3.42910769666633
5_2	2408.216	974.491	2.47125525017676
5_3	2926.597	833.014	3.51326268225984
5_4	2696.676	1066.53	2.52845770864392
5_5	2338.555	754.888	3.09788339462278
6_1	2119.623	698.199	3.0358436491602
6_2	2252.649	581.559	3.87346597679685
6_3	8218.779	2291.457	3.58670444175911
7_1	4987.056	1439.364	3.46476360392507
7_2	4715.653	1686.796	2.79562733134297
8_1	5421.8	2301.372	2.35589900285569
8_2	5627.728	1812.064	3.10570046091087
8_3	6190.939	1979.106	3.12814927548095
8_4	5937.203	2034.563	2.91817112569136
9_1	6778.993	2632.301	2.57531072624293
9_2	4984.037	1544.648	3.22664904884478
9_3	7307.343	2297.787	3.18016552448073
9_4	7023.85	2813.559	2.49642890019367
9_5	5464.721	1712.112	3.19180112048744
9_6	4716.527	2005.815	2.35142672679185
10_1	14713.477	6523.039	2.25561689881051
10_2	15927.777	8700.277	1.83072067705431
10_3	12473.302	4146.464	3.00817805243214
