# Supplementary material for: The kinesin-3 KIF1C undergoes liquid-liquid phase separation for accumulation of specific transcripts at the cell periphery
Source: EMBO J. 2024 Jun 19;43(15):3192–213. doi: 10.1038/s44318-024-00147-9 (PMC11294625; doi:10.1038/s44318-024-00147-9)
Supplement: Supplementary file 14 — Source data Fig. 2 [file 44318_2024_147_MOESM14_ESM.zip › Figure 2/2E/500-1103.csv]

cellNum	punctaInt	diffInt	ratio
1_1	2821.868	254.681	11.0800098947311
1_2	2594.618	201.337	12.886940800747
1_3	2912.518	173.864	16.7517024800994
1_4	1762.864	146.325	12.0475926875107
1_5	2874.605	159.468	18.0262184262673
1_6	3435.027	173.262	19.8256224677079
1_7	7171.213	228.781	31.3453171373497
1_8	10263.098	348.764	29.427056691631
1_9	4829.579	145.812	33.121958412202
1_10	7357.073	186.918	39.3598957831776
1_11	8828.566	303.84	29.0566284886783
1_12	9598.206	185.606	51.7128002327511
1_13	8562.04	174.056	49.1912947557108
2_1	6542.235	382.697	17.0950778291965
2_2	5142.721	402.911	12.7639131222528
2_3	6989.447	328.983	21.2456175547065
2_4	3910.812	342.428	11.4208300723072
2_5	6129.747	588.247	10.4203625347856
2_6	2621.997	443.947	5.90610365651756
2_7	1954.308	411.641	4.74760288698162
2_8	2844.833	595.742	4.77527688160311
3_1	1774.698	244.891	7.24688943244137
3_2	4306.667	417.595	10.3130233839007
3_3	3594.395	329.954	10.8936245658486
3_4	1222.098	233.285	5.23864800565832
3_5	1812.208	223.731	8.09994144754191
3_6	3153.035	207.681	15.1821062109678
3_7	3124.143	408.66	7.64484657172221
3_8	2580.927	240.66	10.7243704811768
3_9	1434.16	212.91	6.73599173359636
3_10	1742.708	297.993	5.84815079548848
3_11	2330.689	344.219	6.77094814638355
3_12	1521.922	247.874	6.13990172426313
3_13	750.098	98.191	7.6391726329297
4_1	2400.103	384.148	6.24786019971469
4_2	3337.351	356.247	9.36808169612656
4_3	1867.175	358.158	5.21327179624635
4_4	2864.638	400.83	7.14676546166704
4_5	2366.918	353.506	6.69555255073464
4_6	1686.392	306.174	5.50795299404913
4_7	2041.407	267.445	7.63299743872572
4_8	2241.83	405.907	5.5230138923448
4_9	2775.642	312.372	8.88569398025431
4_10	2611.764	308.797	8.45786714249167
5_1	12633.316	786.232	16.0681783493931
5_2	6581.305	455.578	14.4460553406881
5_3	9331.939	591.474	15.7774289317874
5_4	8634.76	633.427	13.6318155051805
5_5	6682.677	553.843	12.0660132925757
5_6	11866.825	707.889	16.7636804640276
5_7	8519.038	947.732	8.98886816104131
5_8	12053.502	734.437	16.4118937362905
5_9	11269.789	693.084	16.2603508377051
5_10	10078.222	573.491	17.5734614841384
