# Supplementary material for: The kinesin-3 KIF1C undergoes liquid-liquid phase separation for accumulation of specific transcripts at the cell periphery
Source: EMBO J. 2024 Jun 19;43(15):3192–213. doi: 10.1038/s44318-024-00147-9 (PMC11294625; doi:10.1038/s44318-024-00147-9)
Supplement: Supplementary file 14 — Source data Fig. 2 [file 44318_2024_147_MOESM14_ESM.zip › Figure 2/2E/595-1103.csv]

cellNum	punctaInt	diffInt	ratio
1_1	13955.456	269.818	51.7217383569666
1_2	2688.499	320.999	8.37541238446225
1_3	3524.61	337.499	10.4433198320588
1_4	2820.617	229.323	12.2997562390166
1_5	16962.428	297.047	57.1035156052746
1_6	13543.952	378.14	35.8172951816787
1_7	13004.151	376.774	34.514459596469
1_8	9932.449	492.199	20.1797423399885
1_9	11705.124	656.749	17.8228272901824
2_1	16337.47	693.509	23.5576899506712
2_2	11378.205	589.055	19.3160316099515
2_3	17439.98	545.98	31.9425253672296
2_4	12711.105	498.667	25.4901667846479
2_5	14607.016	570.597	25.5995317185334
2_6	9345.73	603.23	15.492813686322
2_7	11499.778	826.547	13.9130357983273
2_8	10620.355	629.355	16.8749831176363
2_9	8959.998	604.855	14.8134643840259
2_10	8161.73	485.98	16.7943742540845
3_1	4764.67	492.358	9.67724704381771
3_2	9622.384	524.241	18.3548863976682
3_3	15626.122	543.551	28.748216818661
3_4	18228.052	582.915	31.2705145690195
3_5	13840.815	440.331	31.4327517254066
3_6	24153.9	611.792	39.4805750974187
3_7	17282.435	584.582	29.563748114037
3_8	18957.57	324.57	58.4082632405952
3_9	10677.337	317.337	33.6466816034689
3_10	19015.77	557.12	34.1322695290063
3_11	12310.92	825.045	14.9215133719979
3_12	25217.052	612.258	41.1869701988377
3_13	27452.964	544.964	50.3757385808971
3_14	6585.149	231.878	28.3991969915214
3_15	11862.482	364.92	32.5070755234024
3_16	7429.92	292.503	25.4011753725603
3_17	7352.563	430.849	17.0652896954618
3_18	9704.439	351.785	27.5862785508194
3_19	10728.819	489.819	21.903639915969
3_20	19270.045	508.045	37.9297995256326
3_21	18797.42	367.951	51.0867479637234
3_22	19563.608	490.889	39.8534251123981
3_23	9856.67	195.837	50.3309895474298
3_24	12522.503	293.98	42.5964453364174
3_25	10781.625	355.715	30.3097282937183
3_26	10287.715	467.079	22.0256423431582
4_1	9984.324	415.574	24.0253817611304
4_2	17614.808	671.808	26.220003334286
4_3	9702.779	554.233	17.506678599073
4_4	17744.907	1383.741	12.8238644370587
4_5	26299.895	952.729	27.6048015752643
4_6	26998.753	952.8	28.3362227120067
4_7	17746.848	721.086	24.6112779890332
4_8	3100.699	249.949	12.4053266866441
4_9	7196.657	325.88	22.0837639621947
4_10	8228.657	220.157	37.3763132673501
4_11	15752.108	441.027	35.7168790119426
5_1	5865.495	296.567	19.7779759717029
5_2	3853.698	443.281	8.69357811410821
5_3	7116.781	337.219	21.1043298272043
5_4	7546.186	326.805	23.0907911445663
5_5	2780.906	229.969	12.0925255143085
5_6	2630.008	224.736	11.7026555603019
5_7	2123.725	230.17	9.22676717209019
5_8	1696.614	257.837	6.58018050163475
5_9	2436.614	255.392	9.54068255857662
