# Supplementary material for: The kinesin-3 KIF1C undergoes liquid-liquid phase separation for accumulation of specific transcripts at the cell periphery
Source: EMBO J. 2024 Jun 19;43(15):3192–213. doi: 10.1038/s44318-024-00147-9 (PMC11294625; doi:10.1038/s44318-024-00147-9)
Supplement: Supplementary file 14 — Source data Fig. 2 [file 44318_2024_147_MOESM14_ESM.zip › Figure 2/2E/FL.csv]

cellNum	punctaInt	diffInt	ratio
1_1	40265.552	4138.919	9.72851896835865
1_2	15837.405	1409.268	11.2380363422713
1_3	3819.87	965.342	3.95701212627235
1_4	2384.607	648.063	3.67959133602752
1_5	19748.268	6325.277	3.12211907873758
2_1	20409.989	6161.683	3.31240490625694
2_2	16693.542	4844.548	3.44584097422505
2_3	11251.954	2305.261	4.88098918083462
3_1	11862.917	2357.55	5.03188352314903
3_2	13608.253	3247.827	4.18995623843265
3_3	24209.587	2746.969	8.81319993054163
3_4	34116.138	2480.104	13.7559303964672
4_1	24150.425	3194.18	7.56075894282727
4_2	9145.61	1397.6	6.54379650829994
4_3	12740.492	2324.125	5.48184456515893
4_4	14487.125	2705.046	5.35559284389249
5_1	11749.817	2398.851	4.89810204968962
5_2	11322.688	3338.006	3.3920514223162
5_3	29655.334	6207.782	4.77712232807144
6_1	2775.061	560.405	4.95188479760173
7_1	1069.044	199.519	5.35810624552048
7_2	3461.216	330.491	10.4729508519143
8_1	6001.968	1125.949	5.33058602121411
8_2	4242.373	1347.843	3.14752756812181
9_1	8806.344	1356.722	6.4908979142374
10_1	13114.35	3729.576	3.51631123752405
10_2	10348.243	1802.671	5.74050561638813
10_3	12591.669	3418.183	3.68373167849703
11_1	22187.96	1830.71	12.1198660628936
11_2	27148.604	1748.189	15.5295588749271
12_1	14727.351	2260.723	6.51444294590713
12_2	15774.2	2109.635	7.47721762295373
13_1	7034.311	1678.726	4.19026750047357
13_2	3464.425	1500.189	2.30932569162952
13_3	25781.022	4009.883	6.42937013374206
13_4	7001.818	2320.28	3.01766079955867
13_5	13611.435	1965.068	6.92669922872898
14_1	18487.718	4312.545	4.28696233894371
14_2	12240.921	3690.715	3.31668010128119
15_1	8099.312	2983.943	2.71429849698872
15_2	64389.738	5145.529	12.5137256052779
15_3	16827.786	3485.671	4.8277034751702
