# Supplementary material for: The kinesin-3 KIF1C undergoes liquid-liquid phase separation for accumulation of specific transcripts at the cell periphery
Source: EMBO J. 2024 Jun 19;43(15):3192–213. doi: 10.1038/s44318-024-00147-9 (PMC11294625; doi:10.1038/s44318-024-00147-9)
Supplement: Supplementary file 14 — Source data Fig. 2 [file 44318_2024_147_MOESM14_ESM.zip › Figure 2/2E/691-1103.csv]

cellNum	punctaInt	diffInt	ratio
1_1	4339.217	329.352	13.1750133595667
1_2	2656.076	417.97	6.35470488312558
1_3	882.864	148.823	5.93230885011053
1_4	1036.808	157.847	6.56843652397575
1_5	1224.074	326.29	3.75149100493426
1_6	1545.714	228.085	6.77692088475788
1_7	1837.26	218.897	8.39326258468595
1_8	7139.199	347.78	20.5279170740123
1_9	10322.032	439.297	23.4967049627018
1_10	3251.26	259.573	12.5254167421111
1_11	5128.021	154.908	33.1036550726883
1_12	7134.654	365.404	19.5253856005955
1_13	11472.807	437.532	26.2216409314062
1_14	11381.461	459.907	24.7473097821951
1_15	14119.385	441.441	31.9847612704756
1_16	7228.599	254.933	28.3548971690601
2_1	6084.697	313.02	19.43868442911
2_2	7063.022	489.279	14.4355715246311
2_3	7658.647	421.693	18.161665002739
2_4	4654.548	352.298	13.2119625998444
2_5	6538.662	391.607	16.6969997982671
2_6	6292.954	329.287	19.1108485910467
2_7	9225.454	357.204	25.8268496433411
2_8	6326.228	364.66	17.3482915592607
3_1	7890.663	485.385	16.2565036002349
3_2	10773.954	462.621	23.2889427846985
3_3	11860.013	509.065	23.2976397905965
3_4	13325.505	759.658	17.5414528643153
3_5	7669.841	817.654	9.38030144780066
3_6	7222.866	686.331	10.523881334225
4_1	11993.489	473.272	25.3416407478152
4_2	19271.036	859.708	22.4157923387941
4_3	6710.054	979.588	6.84987362033835
4_4	9561.134	677.253	14.1175218123803
4_5	2433.276	303.737	8.01112804827861
4_6	3079.045	267.737	11.5002595830983
4_7	4138.039	396.372	10.4397863623061
4_8	4222.497	258.903	16.3091852933338
4_9	6327.378	279.529	22.6358553137599
4_10	3753.364	172.428	21.7677175400747
5_1	8531.78	297.311	28.6964828075651
5_2	4797.72	410.543	11.6862789037933
5_3	4589.2	303.612	15.1153445845355
5_4	4063.849	360.599	11.2697178860729
5_5	7160.911	683.447	10.4776390854009
