# Supplementary material for: The kinesin-3 KIF1C undergoes liquid-liquid phase separation for accumulation of specific transcripts at the cell periphery
Source: EMBO J. 2024 Jun 19;43(15):3192–213. doi: 10.1038/s44318-024-00147-9 (PMC11294625; doi:10.1038/s44318-024-00147-9)
Supplement: Supplementary file 14 — Source data Fig. 2 [file 44318_2024_147_MOESM14_ESM.zip › Figure 2/2E/ST.csv]

cellNum	punctaInt	diffInt	ratio
1_1	41423.729	1915.838	21.6217284551199
1_2	48168.033	1509.638	31.9070088325811
1_3	19459.821	1129.021	17.2360133248186
1_4	18527.01	1053.25	17.5903251839544
1_5	21717.205	328.705	66.0689828265466
1_6	27891.332	724.753	38.4839138299531
1_7	20167.539	1057.889	19.0639462174198
1_8	13524.064	1052.606	12.8481730106042
2_1	42731.997	2089.58	20.4500411565961
2_2	42222.668	1333.511	31.6627819343073
2_3	64811.312	1425.526	45.464840346651
2_4	58578.97	1456.033	40.2318972166153
2_5	15256.623	942.623	16.1852861642459
2_6	54497.399	1751.064	31.1224484085105
2_7	33708.449	1308.092	25.7691729633695
2_8	10941.521	446.354	24.5131017085094
3_1	21038.015	994.492	21.1545341742317
3_2	27784.93	1711.847	16.2309657346714
3_3	24133.697	1031.364	23.3997861084932
3_4	41130.275	3747.472	10.9754722650363
3_5	42282.964	4336.397	9.750713322604
3_6	16601.322	2225.509	7.45956183506784
3_7	25825.03	2639.447	9.78425783885791
3_8	11550.53	1665.114	6.9367803045317
4_1	23024.336	722.679	31.8596998113962
4_2	18855.142	758.496	24.8585912120829
4_3	20880.912	1998.038	10.4507081446899
4_4	19103.243	668.62	28.5711510274895
4_5	26654.059	1325.598	20.1071961484553
4_6	53112.288	1896.784	28.0012315582586
4_7	26117.379	1870.35	13.9638992701901
4_8	55225.111	1849.538	29.8588679983866
4_9	28006.909	2281.752	12.2743001868739
5_1	59276.483	2010.932	29.4771195644607
5_2	30229.381	1831.284	16.5072053269728
5_3	27445.838	1105.184	24.83372723456
5_4	23820.75	1581.036	15.066544974308
5_5	46982.576	1112.419	42.2346040475756
5_6	20945.548	1480.283	14.1496916468
6_1	23546.448	1142.431	20.6108272622154
6_2	17073.177	1183.701	14.4235554417881
6_3	19302.972	904.972	21.3299107596699
7_1	21371.431	748.059	28.569178366947
7_2	27454.9	1244.708	22.0573017928703
7_3	35231.176	1322.408	26.6416839583548
7_4	32376.276	1142.585	28.3359890073824
7_5	14844.261	986.07	15.0539627004168
7_6	26842.796	1162.899	23.0826546415467
8_1	21750.967	966.029	22.5158530437492
8_2	41493.571	1083.812	38.284841836038
8_3	8330.745	429.773	19.3840585611474
8_4	25346.562	903.493	28.0539661070977
8_5	42878.639	1045.295	41.0206104496817
8_6	28768.765	2310.701	12.4502326350315
9_1	22121.375	2001.14	11.0543864996952
9_2	24192.81	1487.526	16.2637896749368
9_3	13426.326	1732.993	7.74747849529687
9_4	10461.826	1133.243	9.23175876665464
