# Supplementary material for: The kinesin-3 KIF1C undergoes liquid-liquid phase separation for accumulation of specific transcripts at the cell periphery
Source: EMBO J. 2024 Jun 19;43(15):3192–213. doi: 10.1038/s44318-024-00147-9 (PMC11294625; doi:10.1038/s44318-024-00147-9)
Supplement: Supplementary file 14 — Source data Fig. 2 [file 44318_2024_147_MOESM14_ESM.zip › Figure 2/2E/CC4+IDR.csv]

cellNum	punctaInt	diffInt	ratio
1_1	4063.417	605.237	6.71376171648462
1_2	4883.059	630.185	7.74861191554861
1_3	5323.525	646.492	8.23447931296907
1_4	12646.404	1102.761	11.467946363718
1_5	9596.853	1038.184	9.24388451372782
1_6	8968.831	738.387	12.1465180183291
2_1	6953.833	742.34	9.3674502249643
2_2	6036.719	648.235	9.3125471472537
2_3	8168.725	710.332	11.4998690753056
2_4	2013.573	678.719	2.96672555210625
2_5	2428.189	761.072	3.19048526289234
2_6	580.465	109.157	5.3177075221928
2_7	535.285	141.552	3.78154317847858
2_8	601.674	156.971	3.8330264825987
3_1	4592.372	791.997	5.79847145885654
3_2	22892.791	1156.818	19.7894491614065
3_3	14580.983	1211.205	12.0384105085431
3_4	13304.44	1211.061	10.9857719801067
4_1	3089.567	754.817	4.09313383243886
4_2	4521.265	796.792	5.67433533469212
4_3	2670.064	596.28	4.47786945730194
4_4	8062.271	782.233	10.3067385293129
4_5	7822.61	873.515	8.95532417874908
4_6	8424.554	875.691	9.62046429619581
4_7	1382.622	342.074	4.0418798271719
4_8	1787.786	229.623	7.78574445939649
4_9	1376.223	472.348	2.91357854801968
4_10	1444.873	237.248	6.09013774615592
4_11	1390.003	297.271	4.67587823904787
4_12	1854.813	455.371	4.07319087074056
4_13	1477.515	359.136	4.1140821304464
4_14	943.669	195.598	4.82453297068477
5_1	996.636	303.659	3.28208944902012
5_2	1293.5	355.318	3.64040099291339
5_3	1560.902	314.164	4.96843050126685
5_4	1357.747	248.651	5.4604526022417
5_5	1442.14	266.902	5.40325662602753
5_6	888.62	115.607	7.68655877239267
5_7	697.25	200.613	3.47559729429299
5_8	1032.786	259.119	3.98575943871349
