# Supplementary material for: The kinesin-3 KIF1C undergoes liquid-liquid phase separation for accumulation of specific transcripts at the cell periphery
Source: EMBO J. 2024 Jun 19;43(15):3192–213. doi: 10.1038/s44318-024-00147-9 (PMC11294625; doi:10.1038/s44318-024-00147-9)
Supplement: Supplementary file 14 — Source data Fig. 2 [file 44318_2024_147_MOESM14_ESM.zip › Figure 2/2E/README.txt]

The "cellNum" column indicates the id of each cell; the "punctaInt" column indicates the intensity measurement of puncta; the "diffInt" column indicates the intensity measurement of the diffusive background in cells; the "ratio" column indicates the ratio between "punctaInt" and "diffInt".
