# Supplementary material for: The kinesin-3 KIF1C undergoes liquid-liquid phase separation for accumulation of specific transcripts at the cell periphery
Source: EMBO J. 2024 Jun 19;43(15):3192–213. doi: 10.1038/s44318-024-00147-9 (PMC11294625; doi:10.1038/s44318-024-00147-9)
Supplement: Supplementary file 15 — Source data Fig. 3 [file 44318_2024_147_MOESM15_ESM.zip]

Archive with 39 entries (35 files):
- Figure 3/
- Figure 3/3B/
- Figure 3/3C/
- Figure 3/.DS_Store
- __MACOSX/Figure 3/._.DS_Store
- Figure 3/3F/
- Figure 3/3B/KIF1CFLmCh_mCh_channel.tif
- Figure 3/3B/.DS_Store
- __MACOSX/Figure 3/3B/._.DS_Store
- Figure 3/3B/KIF1CFLmCh_GFP_channel.tif
- Figure 3/3B/KIF1CIDRmCh_mCh_channel.tif
- __MACOSX/Figure 3/3B/._KIF1CIDRmCh_mCh_channel.tif
- Figure 3/3B/KIF1CSTmCh_GFP_channel.tif
- __MACOSX/Figure 3/3B/._KIF1CSTmCh_GFP_channel.tif
- Figure 3/3B/README.txt
- __MACOSX/Figure 3/3B/._README.txt
- Figure 3/3B/KIF1CSTmCh_mCh_channel.tif
- __MACOSX/Figure 3/3B/._KIF1CSTmCh_mCh_channel.tif
- Figure 3/3B/KIF1CIDRmCh_GFP_channel.tif
- __MACOSX/Figure 3/3B/._KIF1CIDRmCh_GFP_channel.tif
- Figure 3/3C/STmCh_GFP_channel.csv
- __MACOSX/Figure 3/3C/._STmCh_GFP_channel.csv
- Figure 3/3C/.DS_Store
- __MACOSX/Figure 3/3C/._.DS_Store
- Figure 3/3C/STmCh_mCh_channel.csv
- __MACOSX/Figure 3/3C/._STmCh_mCh_channel.csv
- Figure 3/3C/FLmCh_mCh_channel.csv
- __MACOSX/Figure 3/3C/._FLmCh_mCh_channel.csv
- Figure 3/3C/IDRmCh_mCh_channel.csv
- Figure 3/3C/README.txt
- __MACOSX/Figure 3/3C/._README.txt
- Figure 3/3C/IDRmCh_GFP_channel.csv
- __MACOSX/Figure 3/3C/._IDRmCh_GFP_channel.csv
- Figure 3/3C/FLmCh_GFP_channel.csv
- __MACOSX/Figure 3/3C/._FLmCh_GFP_channel.csv
- Figure 3/3F/README.txt
- __MACOSX/Figure 3/3F/._README.txt
- Figure 3/3F/KIF1CST_mNG_5_cells.csv
- __MACOSX/Figure 3/3F/._KIF1CST_mNG_5_cells.csv
