# Supplementary material for: The kinesin-3 KIF1C undergoes liquid-liquid phase separation for accumulation of specific transcripts at the cell periphery
Source: EMBO J. 2024 Jun 19;43(15):3192–213. doi: 10.1038/s44318-024-00147-9 (PMC11294625; doi:10.1038/s44318-024-00147-9)
Supplement: Supplementary file 15 — Source data Fig. 3 [file 44318_2024_147_MOESM15_ESM.zip › Figure 3/3B/README.txt]

12 um x 12 um ROI was drawn to crop the video and generate the pictures in Figure 3B. The GFP channels were not shown but the signal in the GFP channels was measured and plotted in Figure 3C.
