# Supplementary material for: The kinesin-3 KIF1C undergoes liquid-liquid phase separation for accumulation of specific transcripts at the cell periphery
Source: EMBO J. 2024 Jun 19;43(15):3192–213. doi: 10.1038/s44318-024-00147-9 (PMC11294625; doi:10.1038/s44318-024-00147-9)
Supplement: Supplementary file 15 — Source data Fig. 3 [file 44318_2024_147_MOESM15_ESM.zip › Figure 3/3C/STmCh_GFP_channel.csv]

time_sec	20210924_Results_04_C1	20210924_Results_05_C1	20210924_Results_06_C1	20210924_Results_07_C1	20210924_Results_08_C1	20210924_Results_09_C1	20210924_Results_10_C1	20210924_Results_11_C1	20210924_Results_12_C1	20211001_Results_02_C1	20211001_Results_03_C1	20211001_Results_04_C1	20211001_Results_05_C1	20211001_Results_06_C1	20211001_Results_07_C1	20211001_Results_08_C1	20211001_Results_09_C1	20211001_Results_10_C1	20211001_Results_11_C1	20211001_Results_12_C1
0	1	1	1	1	1	1	1	1	1	1	1	1	1	1	1	1	1	1	1	1
3	0.634277297693418	0.681364478287714	0.55953009475482	0.632437001118442	0.584209784542748	0.557288925182383	0.580907396877762	0.698367917470567	0.742542561783673	0.59968348473074	0.640394007424748	0.643819347807347	0.743996470058813	0.660618424834141	0.722345998505937	0.569524095848533	0.622461116919462	0.689499548754367	0.709260387518944	0.770777495939008
6	0.746302624864258	0.853460775692716	0.77137434031793	0.78153587211145	0.771184574458714	0.739526812638663	0.74736348553124	0.899950781588377	0.981888434475965	0.773590899995643	0.816869461176005	0.829635296725491	0.901714904650678	0.825650179925277	0.849731321627648	0.797202524218785	0.823607632539182	0.811333350547635	0.841529258947163	0.854082000318415
9	0.782730990715144	0.917664502609965	0.84344186782205	0.82788745632794	0.85103412434156	0.795576074497863	0.825418629358301	0.954000472496752	1.01750526069502	0.829701924854486	0.879884360650035	0.895150117606492	0.954718569010155	0.896912733204613	0.891623214786168	0.856896068536816	0.879822032668009	0.864839809374699	0.890245370489621	0.882212675083524
12	0.788987808033976	0.947648693146738	0.883053785597182	0.846252490992353	0.86676620333668	0.827967198114925	0.874954459656282	0.96526164507619	1.03300334110033	0.856342171535031	0.926847790667688	0.929142858022487	0.979953167888445	0.939448768857748	0.927827543446413	0.874386264203974	0.921256653340669	0.890947187571442	0.91809786748406	0.899403509989981
15	0.79610805163144	0.965315066699096	0.90111769219753	0.850219863091053	0.897230590349347	0.840678666476454	0.919450089793896	0.967884002047486	1.040723968485	0.867731560193531	0.951223614057043	0.941958733051735	0.987425071543648	0.959487870729052	0.944946475219072	0.879242547920479	0.930336793538132	0.912052761415444	0.937151048700341	0.917645953312656
18	0.789558588431055	0.974817115381017	0.919508634380631	0.867965565104613	0.906056762327572	0.831811630206463	0.944526432701224	0.971370634326889	1.04309335043703	0.873875306859481	0.972129207407156	0.950505215324557	0.99970876037115	0.981061903200606	0.942726937853891	0.877328001034764	0.942792554846218	0.921998429299917	0.954426388590275	0.92766226910402
21	0.784109570487751	0.976840071844188	0.927504975002084	0.8771644765364	0.91276888113736	0.824474495894845	0.970953102091599	0.971630507540261	1.04380688277044	0.880816052679783	0.98208434705599	0.960171576173294	0.998450293479934	0.988407064242837	0.94242606306748	0.874178262609878	0.952265521208343	0.92247392190711	0.96594713681861	0.930560327129821
24	0.782440763394595	0.97550936406668	0.928860142057417	0.874053240749174	0.921269136585452	0.825462045149325	0.986056009194123	0.972071504508407	1.04444258868938	0.878477511636653	1.0037243687265	0.961124435057818	0.998399643109699	0.999378255959392	0.939696631983271	0.870659714635796	0.932981660385921	0.915427814239209	0.969377708224803	0.93927904073202
27	0.772149786320135	0.972013040468484	0.932739681813615	0.883161073849954	0.91175149305005	0.80954196407928	0.995372377258218	0.96777375280545	1.04314103455765	0.885541360829522	1.01751457861457	0.956571801534426	1.00079384714887	1.00314596008047	0.931011567276446	0.86303415479397	0.9336514167971	0.898669691345468	0.973914830781782	0.945272670031973
30	0.765046472649703	0.962571797414358	0.934156836005549	0.89339099198875	0.932530873984814	0.799408208342147	1.00448687995766	0.975916446824428	1.04888412981051	0.883394877969023	1.03070854965525	0.962060361070404	1.00316272600293	1.0058150878173	0.924916275263875	0.862686902832958	0.927585790428461	0.876203137999291	0.9795711207497	0.936944194726516
33	0.760475392351059	0.940543789406724	0.933068854883838	0.886895285421273	0.942004474745873	0.794458163822492	1.01003536262982	0.982901523802024	1.0460601427707	0.884868734154671	1.03354505726492	0.973680159600015	1.00035844877397	1.00448335741782	0.919274638692497	0.86845501426588	0.91448589180689	0.864144519522593	0.981605492699128	0.94327658917364
36	0.759462015290143	0.93994976519673	0.934712582747484	0.889514698221058	0.942339199830876	0.803644954521082	1.01271751797285	0.962895223845336	1.04842137147931	0.881825838763349	1.03664295038773	0.979017092964546	1.0035367595062	0.999923091557477	0.912252352400297	0.861491330645044	0.905952292360263	0.85880703628292	0.974708078138807	0.95339884388912
39	0.758610681816533	0.926086082059533	0.934648458123414	0.88696814808608	0.933464580800874	0.808521209557214	1.00762906314365	0.956278300586684	1.04824125892008	0.877232094699067	1.04185416787447	0.981563950839255	1.00023571903071	1.00051892959639	0.916401799999813	0.855451710128512	0.908893608767099	0.842709564706986	0.978385717972967	0.971744233510936
42	0.748721185868832	0.917376845216936	0.925903996887818	0.884785911275133	0.935649102408259	0.82919825266503	1.01137684242357	0.966086545654999	1.05040582151463	0.874965892751158	1.0508574744262	0.985771769515905	1.00592122308956	1.00214615032767	0.921794113539459	0.845275363230795	0.911902022810756	0.850188339157856	0.964274430993525	0.968266803289972
45	0.75406136856693	0.922124361540908	0.924901515264867	0.87809711864592	0.941621302609094	0.836594418563466	1.01037555804514	0.960597708390755	1.05135406843141	0.870602703113162	1.05173509003057	0.988661133209364	1.00075878150794	0.990957186284391	0.924789739138748	0.8427181671622	0.906278020888104	0.841369998116923	0.964880011480797	0.975969819975652
48	0.750733428624637	0.915678964994668	0.917326259674803	0.883357803044931	0.927879957014252	0.847245930509984	1.00928017706246	0.95702642044336	1.05239224809381	0.872453484058113	1.03387816136532	0.989151416819576	1.0012594409368	0.997521119463098	0.931180282109948	0.83122680738528	0.887423584941338	0.842041985682319	0.970633551787382	0.974356795114121
51	0.756835458039176	0.908744784748078	0.917347634549492	0.87995875973172	0.913913993270264	0.872834893570968	1.00329096841491	0.951521833287396	1.05340695629787	0.868498946852763	1.04108200608134	0.981590889499157	1.00360786483364	0.994315251753715	0.933565722394738	0.821830029487285	0.898032331301292	0.836438100624312	0.97895397535729	0.978955262650723
54	0.747724738734947	0.897451308724204	0.906910283238465	0.883707543836001	0.897032397864806	0.89021231694059	0.999797330390871	0.939169980706383	1.05517769252834	0.87044575688903	1.04598760742795	0.973319951233329	1.00623778790352	0.997784227292782	0.938167888130818	0.816891011243156	0.900647919180287	0.835344782523537	0.976071159912674	0.967834069718585
57	0.753974300370765	0.888606428558065	0.898552707234754	0.883762190834605	0.88888008033402	0.893419699824381	0.994552852132414	0.93176753159822	1.05896499763185	0.86544674467726	1.04249688636377	0.9672972365553	0.99871231174134	0.997788275105547	0.940895444605765	0.806864402187687	0.921567742384113	0.824046952218346	0.968767922317481	0.9663712746308
60	0.747961757713395	0.88260070347434	0.901357090794055	0.879270207549301	0.885537233761429	0.929792995902224	0.981818445025466	0.930968224593456	1.06028730547411	0.862438538208791	1.04245640409501	0.959397282120119	0.998898354447395	0.999235772950086	0.948533540040248	0.80368087078673	0.918473931348138	0.815417548637226	0.956184779848889	0.96004666100861
63	0.75488126074748	0.881244270238919	0.89009680680747	0.884785911275133	0.866704543452601	0.927291532410801	0.977548711077583	0.915525455762492	1.05895338543668	0.862763852619458	1.05121431812866	0.958822334150216	0.992886545118765	1.00048573753172	0.944668095743794	0.806088911650594	0.922146002017809	0.804010134605344	0.95109884997532	0.956529129612982
66	0.763663055755087	0.874218881550637	0.886478040522487	0.895587801332658	0.858516991702341	0.934142885955894	0.96908564640748	0.905760522896405	1.05919106483583	0.850861744759752	1.04764937957175	0.947212541408569	1.00071787159352	0.99732439576275	0.944784321517984	0.807588037985636	0.926547606993282	0.798551731391392	0.948005763528179	0.940888474443581
69	0.765568881826691	0.871873187524556	0.885556783423357	0.887725919800065	0.85377358490566	0.936309837122013	0.968240385458295	0.903571287947395	1.0584170008467	0.845757819708131	1.04829934488694	0.94976170831127	0.990707605153091	0.988239484794391	0.935698090429276	0.808187571992148	0.925955927832222	0.786348890653705	0.951452630937068	0.948577126529381
72	0.765290747311165	0.861971224905985	0.895389225780664	0.892520283144315	0.862265031798883	0.94348217492043	0.961785519256428	0.906880733944954	1.06045926478992	0.842448411860735	1.04740973453627	0.945633935938328	0.993535259476002	0.996121385809178	0.935148829915765	0.801113187242802	0.944940899181531	0.795311453955626	0.94717887281075	0.954597689454109
75	0.768768638035741	0.85981028644128	0.88569785759631	0.883059066119225	0.862529288444938	0.930870322361657	0.95588075627934	0.886364531243848	1.06228855613224	0.837523430886763	1.03620739116267	0.944661065477877	0.988030927895302	0.997188389253867	0.935031666836944	0.797076091877276	0.954566360172795	0.78445951605559	0.944365446796968	0.950188954340922
78	0.785043135035516	0.86387724746955	0.882970423585892	0.888381683783321	0.848268238112855	0.944552122431511	0.949050307905	0.888291924243021	1.06597061027521	0.832224486403	1.03859434567659	0.944323177715109	0.991071898200548	1.00297757106947	0.922173721914839	0.791899940163127	0.95178607809433	0.780991883876518	0.942656469223948	0.942551775404693
81	0.783088937743821	0.857364029261539	0.888282079946306	0.884800483808094	0.868699681130314	0.940253885016307	0.939235308262888	0.889451510020869	1.06900188735232	0.820149780000313	1.03129904102003	0.941788634656355	0.979104774187013	1.00493104550956	0.913607694896095	0.789928294800601	0.960475832041195	0.771373707589051	0.944413809127549	0.937786319394484
84	0.78927561679352	0.866417051768976	0.882688275239986	0.879907755866355	0.866083540334373	0.941293086909254	0.939789432710071	0.889272355002559	1.06977422186557	0.814944326393998	1.04929340948665	0.933173651219783	0.98426137149514	1.00914158034706	0.91229171919478	0.786543753455769	0.96311459910382	0.776173978651327	0.956474428154867	0.943410060247526
87	0.798519356953	0.866690677094052	0.871511353264692	0.87271985398322	0.87125856631961	0.932322745362331	0.944395340850875	0.877302437295744	1.07485393958545	0.813830050506226	1.0539636139371	0.934189623536076	0.976688167099468	1.01100438378122	0.901390866341297	0.777944606320568	0.956669566097882	0.764386170533692	0.958488824359055	0.97025630037336
90	0.804626223489548	0.872794626653445	0.8728130831333	0.88708472834977	0.878195303278544	0.91232579532765	0.950615367664386	0.880458321849037	1.07923643145877	0.81710773068028	1.04968273896034	0.933512308658547	0.978724896410252	1.01708905592863	0.898211529034417	0.76807472675757	0.950056179021375	0.767345560945871	0.960422791904777	0.968813256610409
