# Supplementary material for: The kinesin-3 KIF1C undergoes liquid-liquid phase separation for accumulation of specific transcripts at the cell periphery
Source: EMBO J. 2024 Jun 19;43(15):3192–213. doi: 10.1038/s44318-024-00147-9 (PMC11294625; doi:10.1038/s44318-024-00147-9)
Supplement: Supplementary file 15 — Source data Fig. 3 [file 44318_2024_147_MOESM15_ESM.zip › Figure 3/3C/STmCh_mCh_channel.csv]

time_sec	20210924_Results_04_C2	20210924_Results_05_C2	20210924_Results_06_C2	20210924_Results_07_C2	20210924_Results_08_C2	20210924_Results_09_C2	20210924_Results_10_C2	20210924_Results_11_C2	20210924_Results_12_C2	20211001_Results_02_C2	20211001_Results_03_C2	20211001_Results_04_C2	20211001_Results_05_C2	20211001_Results_06_C2	20211001_Results_07_C2	20211001_Results_08_C2	20211001_Results_09_C2	20211001_Results_10_C2	20211001_Results_11_C2	20211001_Results_12_C2
0	1	1	1	1	1	1	1	1	1	1	1	1	1	1	1	1	1	1	1	1
3	0.031279704666534	0.0256300871464366	0.0174524796942888	0.0219461736871102	0.0139048248238175	0.0568793444295644	0.0243989773136011	0.0268903570297299	0.0212875607312427	0.0221079844293228	0.0311249234467779	0.0447588911846745	0.0301280113774912	0.0135478735990707	0.0361690410989694	0.0255628429677516	0.0169703512559903	0.0328210875773597	0.0419753509922651	0.0704754873518026
6	0.0679124134260417	0.072919986011618	0.0512813004439987	0.0546110256875262	0.0295159644342746	0.11442828901218	0.0576730103899667	0.066181586270872	0.0645804416010861	0.0617854368443363	0.100920160219713	0.104026760259729	0.0707632643704343	0.0329731968077097	0.079501962356226	0.066183379688792	0.0503660013692138	0.0760926747658787	0.0832652187336244	0.129631032900036
9	0.094563504007101	0.117716818071925	0.079260382149485	0.0841103823605502	0.0436942371405664	0.149564759900517	0.0843764885822702	0.0995810047965971	0.0971840009715442	0.0974616691237158	0.154362487589819	0.151662004421656	0.10630405293921	0.0498768472906404	0.108292344250852	0.0984896890425719	0.0759084206645953	0.113043968396082	0.114422472968066	0.17021806340986
12	0.116570676488443	0.151911462118619	0.102679731624201	0.108882553505294	0.0589695827513451	0.175221605764938	0.107053706158045	0.128179583917824	0.125565079837111	0.126605445613303	0.20326221332958	0.191019029726331	0.134878464389124	0.0647890808182933	0.136177407492043	0.126221528978426	0.100383116541155	0.140485822022102	0.141512960305847	0.201016921997731
15	0.136130907136942	0.185615921322006	0.123744439558187	0.133479389041353	0.0713359897883623	0.190270072061731	0.129518134104993	0.151964596814335	0.148367564436812	0.149090629030859	0.234582656558471	0.221554167966694	0.160603392513225	0.0784455869382838	0.154654649029811	0.149695244180511	0.11723629469693	0.167302753252864	0.166049593737321	0.223684951199868
18	0.15292111120747	0.214004499645485	0.145134917352239	0.154728517735111	0.0837647429425836	0.201049040239781	0.146456512604815	0.176737352368885	0.172109675505799	0.168714072857622	0.264637166256481	0.247781472162447	0.183343773408035	0.0920811194527502	0.170163694099695	0.16650379613621	0.134085523197641	0.187453845600873	0.185302269132908	0.239932537173836
21	0.163644123853687	0.24048409265159	0.162074427170566	0.173493725305827	0.0963110786862689	0.211432625470314	0.163049242976592	0.195838188379565	0.191268869404376	0.190616477774065	0.288237240812662	0.270675795650387	0.200886749281971	0.103654247424011	0.183733484178152	0.184511952191235	0.151510084785929	0.205077474039172	0.205013313397738	0.254978522745971
24	0.174491269059874	0.267909306192521	0.178565284436829	0.191729488097377	0.107187194763801	0.219337095848479	0.180228495015646	0.214503484320557	0.211449430268739	0.20695732011641	0.315579579214041	0.287470590362075	0.218358907865976	0.114278723083873	0.196431670918543	0.199914179758952	0.159695086629101	0.216834183990223	0.220639256011138	0.272686432091174
27	0.190492466173877	0.2878804570031	0.191988780548768	0.208663126147954	0.118592705941804	0.220311204642561	0.195899857096102	0.232797581338522	0.229844934385736	0.225653533632869	0.338717101133939	0.304697909287755	0.232615815472045	0.123516789640114	0.207049497829108	0.208303578140269	0.168098636052451	0.22612714760912	0.231964220021789	0.287693446839466
30	0.197255140023228	0.305328967262602	0.206874842148031	0.225539178483914	0.129615936980107	0.225479880109687	0.210602324267631	0.246626685596633	0.249622242134034	0.23736004371142	0.354055133535447	0.322902759718739	0.250012776315194	0.134761331124831	0.21888731966989	0.22093700669022	0.17740270683027	0.231554578189637	0.247339390505436	0.291270102449966
33	0.204225268287872	0.314160427222338	0.219310047673255	0.238075674504913	0.139157627391165	0.230211721191251	0.22507687970473	0.257233076157292	0.261588272340651	0.253298823466629	0.36919384226803	0.33185319887142	0.260296614933541	0.139001226149246	0.224921112405613	0.234376957578491	0.179449944704829	0.242850561041439	0.259023360843351	0.303379203436361
36	0.208806269884591	0.326366990967439	0.229628010560591	0.252394749214213	0.145878976342383	0.236977871309228	0.239225229720986	0.269472034933707	0.279676276494625	0.261757904956771	0.377878876636147	0.342642200704626	0.276525455530392	0.146494181168929	0.234147870378348	0.239181638226966	0.182867712886408	0.244344656545919	0.270542909832042	0.313909986057105
39	0.217757417770681	0.340022668276464	0.238441575554815	0.259379810448455	0.157538794051087	0.240993877941458	0.24786211232052	0.282028457170008	0.291429781410343	0.273732456760079	0.395795183518519	0.358080503067172	0.286144195683504	0.153237464237314	0.237824088468988	0.245171828409632	0.186348675549002	0.24747008541423	0.284318225101107	0.326961964475929
42	0.223855217223478	0.348845995455994	0.249337348547082	0.26645253948704	0.163472066205014	0.248745296856068	0.255996724983987	0.293094427349654	0.305749937916147	0.281058728427038	0.407254012149615	0.365377173166358	0.298862104865075	0.159070277712049	0.243665579035567	0.246593813425543	0.19274316709674	0.258815081787229	0.285298838759435	0.331010600064085
45	0.231100817744494	0.364763325005859	0.256786654207582	0.268813553786347	0.171441978187609	0.255272304062241	0.265326524065211	0.302499547490837	0.318533373087759	0.288514775951685	0.409575904659381	0.369990318420845	0.30403030687979	0.163005786563986	0.249700620486674	0.249639805557644	0.20368897782927	0.261072154438338	0.289623475110275	0.340424219067991
48	0.239033398460416	0.371899469964534	0.263065698316193	0.277818412473581	0.176238254046208	0.262411517122632	0.276924638986733	0.310588148785013	0.327921074490504	0.299235232083503	0.403237868453986	0.378947452994795	0.313719864322833	0.172498225310302	0.256126509852989	0.252062504698188	0.204727737110959	0.265229317927839	0.300831924711582	0.343337288150271
51	0.245988222710817	0.37946369489949	0.271151379449726	0.280549006732372	0.181665647617558	0.277884063516357	0.283423903944385	0.319098149237522	0.336772402540028	0.308409293649412	0.418198555283789	0.381817110550779	0.315439921385507	0.178804827155979	0.255025142884258	0.250670274875341	0.21476117752383	0.261139139583973	0.31275838696742	0.349569372396532
54	0.247238050540657	0.380083264882433	0.280254633854025	0.286755371586865	0.183880028569835	0.282673298896754	0.292629485729593	0.325356209556994	0.349196958007961	0.316105487153706	0.42103929795465	0.373872323672733	0.323372187933026	0.184289156108159	0.250794495163101	0.251666290811596	0.219629785665385	0.271201615485659	0.314268934182962	0.345989469217379
57	0.252497530102146	0.386709262719114	0.283924381651679	0.288335970529866	0.188327931826162	0.28247082456476	0.294851355102685	0.332104252454862	0.362246633653886	0.324379001295939	0.427315711193698	0.369318098125416	0.323948217229482	0.188910340525308	0.247496637833828	0.245611892054424	0.237628363789562	0.267642416954757	0.313228584710707	0.347887131833967
60	0.259027242845798	0.394241695876902	0.291059421363705	0.294838858840224	0.19126640277123	0.29484886167974	0.296711914166929	0.337344874202453	0.377533663461142	0.325993922366141	0.429493816781988	0.363203839422373	0.329395307953001	0.193946694774883	0.247998621418216	0.245413002079731	0.235777292116488	0.271193446565459	0.30879157405644	0.349919027288237
63	0.262606681732618	0.398197184431493	0.292863966768337	0.297929578687441	0.189375784111803	0.294931764555832	0.298689129474388	0.341186252771619	0.38017193529578	0.334288055102587	0.443018916729114	0.367408563979437	0.331925748436544	0.192502204917504	0.247391745741568	0.247364316319627	0.237728421717837	0.256074409060313	0.312488097195492	0.346334794017546
66	0.26079060537579	0.401524230879279	0.297040409581085	0.299889211960983	0.193122566997466	0.289847586250877	0.306183753025771	0.350167145572198	0.386930706634915	0.32953001127352	0.441102518553458	0.359436995416315	0.339895978892067	0.199607417127369	0.247122023218614	0.251425117141497	0.23804044446785	0.250226279089525	0.310440519098309	0.341193892838895
69	0.265063826241623	0.409438165363081	0.299964494745588	0.304305262732674	0.195392184422002	0.290850392194375	0.309270822869376	0.350537637449658	0.39985037596736	0.330806544826946	0.44112610265169	0.361464368976632	0.336106158767984	0.200830339664853	0.247782593656776	0.251763386704753	0.237143872768445	0.243868408498291	0.315646406565498	0.342700764694166
72	0.271459203749143	0.411855079771484	0.305167923120405	0.305825697496225	0.197979001390209	0.290757923601811	0.314144461474816	0.353020781483325	0.419385576149836	0.322612472915354	0.439041572678963	0.359311121496453	0.339041790961962	0.204826618194334	0.238974155337696	0.252017088877196	0.244014956027174	0.254896450767552	0.327117457170604	0.345444960206459
75	0.27097457663145	0.414349625263669	0.308286528971817	0.312698165766066	0.199168499678972	0.294107518653147	0.31829331916176	0.357718392234943	0.421592569555324	0.326790163960274	0.44674444347234	0.356237923133886	0.335833110660411	0.208997138985093	0.24415382675073	0.249212270415195	0.249264047606509	0.253745449911449	0.324946858783353	0.344452286721341
78	0.274661143617971	0.411446222730234	0.313279749507554	0.317319634236168	0.20727896387316	0.293927364326255	0.320906202979703	0.366299097244219	0.427227992928279	0.322841703168653	0.443107166903142	0.34719508716769	0.340327453308044	0.211675844859853	0.247391745741568	0.250400912074971	0.249706408973616	0.252886079506467	0.329620446918519	0.340793359371617
81	0.273499738981535	0.419312839220111	0.314213135061674	0.322715501644631	0.210668623824311	0.292841655506664	0.325266230069875	0.365329030725372	0.434059941473804	0.322498464217946	0.449166758593931	0.343667939243069	0.342808978756273	0.214162561576355	0.247891231895188	0.24848561727931	0.252339512349255	0.252435155111457	0.335006133271192	0.34159875639771
84	0.276660868145715	0.42417772047043	0.318606060574369	0.317076399053532	0.216146878701801	0.292283655379121	0.333541802360561	0.369942503054437	0.432067808801972	0.319993305021173	0.45231637687389	0.33653731559136	0.349996568646777	0.218701464925678	0.244442280004445	0.247787153273698	0.249161356574859	0.254398146635385	0.340880352121923	0.339394739804799
87	0.279458101860118	0.433633186475039	0.319298909795215	0.314297673451181	0.22114988115955	0.289563803328869	0.348350664346504	0.371454166478121	0.436986251248489	0.324427515635262	0.452104119989806	0.34204764729592	0.350695980644248	0.223023103233162	0.242473055843801	0.240981044375955	0.248708462794249	0.2452326181716	0.342809050034954	0.348566956205454
90	0.283552775893117	0.439827407617162	0.325538213118329	0.316956930182908	0.227088075375362	0.282107327338818	0.357753913654937	0.374273157156432	0.441548149434083	0.326673123116658	0.439795503045011	0.334513959283804	0.352674484311415	0.2273565728053	0.248204659456584	0.238863727480017	0.248308231081152	0.244664878217738	0.344929375707514	0.348053840358185
