# Supplementary material for: The kinesin-3 KIF1C undergoes liquid-liquid phase separation for accumulation of specific transcripts at the cell periphery
Source: EMBO J. 2024 Jun 19;43(15):3192–213. doi: 10.1038/s44318-024-00147-9 (PMC11294625; doi:10.1038/s44318-024-00147-9)
Supplement: Supplementary file 15 — Source data Fig. 3 [file 44318_2024_147_MOESM15_ESM.zip › Figure 3/3C/FLmCh_mCh_channel.csv]

time_sec	Results_01_C2	Results_03_C2	Results_04_C2	Results_05_C2	Results_06_C2	Results_07_C2	Results_08_C2	Results_09_C2	Results_10_C2	Results_11_C2	Results_12_C2	Results_13_C2	Results_14_C2	Results_15_C2	Results_16_C2	Results_17_C2	Results_18_C2	Results_19_C2	Results_20_C2	Results_21_C2	Results_22_C2	Results_25_C2	Results_26_C2	Results_28_C2	Results_29_C2	Results_30_C2	Results_31_C2	Results_32_C2
0	1	1	1	1	1	1	1	1	1	1	1	1	1	1	1	1	1	1	1	1	1	1	1	1	1	1	1	1
3	0.128346241890145	0.103808727383305	0.150606523789392	0.137183701003258	0.094577681250115	0.0123258152564285	0.0459715385028915	0.0681720204597621	0.216577001639863	0.0764911060421631	0.111492591254066	0.0841862975750354	0.151921100553522	0.0981301484446138	0.0521819380355966	0.0817746759720837	0.12471198156682	0.0648415566272181	0.0976010716025329	0.0757748804179435	0.0893981871918188	0.229543944776594	0.187418475038539	0.065968173400096	0.066141000175088	0.129056061518147	0.0976813906155454	0.165291966200025
6	0.212522683872804	0.207262683087527	0.277472438128069	0.192786301723767	0.170574809961164	0.114696164344203	0.106450299897858	0.128409474873874	0.272706349434679	0.136871822673199	0.238344777737622	0.166162526607392	0.247462272145394	0.165611389930048	0.141287629092507	0.151375872382851	0.244228110599078	0.151370847494056	0.18719556746225	0.145907070889826	0.187761645355154	0.345796147069867	0.288782165302977	0.139155634817203	0.163815952327765	0.231003747791133	0.229860003300512	0.271421364610922
9	0.26301431604417	0.257995033196493	0.352824482096979	0.233720379487032	0.212475382378384	0.198534693291194	0.151385059633979	0.161510946438766	0.305906383958111	0.189969620408539	0.31849325382484	0.234684836078096	0.323134341813461	0.210540061693101	0.197864205669084	0.202642073778664	0.316451612903226	0.208817484518356	0.253074768631271	0.198624947700519	0.256281387945509	0.417872512491696	0.364046009723705	0.189390561766925	0.228435498185726	0.292706371244927	0.299878981242092	0.332828856097869
12	0.301834873266834	0.312452485935837	0.370906370938892	0.252522497954731	0.242522685023283	0.257003304122971	0.187534079302056	0.199401120859403	0.338013176443511	0.226742223540603	0.370813757378629	0.284029454001039	0.377675206894687	0.242325420522486	0.255899802241266	0.237567298105683	0.35544930875576	0.248760796851282	0.293138090599123	0.233035179175195	0.309924858872959	0.454365595124628	0.408846199454524	0.228702242952192	0.273692726603112	0.334407829582306	0.354928763958413	0.38429814604616
15	0.329102964026046	0.328467893163043	0.429965202120394	0.273003889598553	0.270812243470578	0.321764114351386	0.210988318959228	0.220303634054552	0.364740067320694	0.250912922066631	0.40296349837369	0.305631091692383	0.422912572345528	0.261750982924987	0.280676774335311	0.268195413758724	0.396117511520737	0.292687022285507	0.325552545056016	0.257867538136216	0.357847271290619	0.481168587355226	0.431436025139334	0.251140338843542	0.307243209302606	0.366234926306387	0.401039661147478	0.417555807794173
18	0.355078222296023	0.355075769094318	0.459592181859573	0.276907840913984	0.289355984612836	0.350811664990662	0.233244503152575	0.242674216738322	0.38798584539256	0.277170299602099	0.434036561860017	0.327263283326713	0.428195373492238	0.288687009861014	0.308776093166337	0.287258225324028	0.41205069124424	0.316960627594267	0.347136811982465	0.288455667002137	0.389240915065454	0.510441036305346	0.436131862919483	0.266882159270183	0.330904238940778	0.382614521234247	0.421509709004896	0.428843485937697
21	0.365397160512863	0.37066038213978	0.456990471234837	0.292408824078194	0.301236862932764	0.399396638414021	0.245455453072321	0.26453214023559	0.40800943640496	0.29973507359635	0.450939645825804	0.333812011773453	0.458485837405117	0.29568218876395	0.33542518127884	0.311984047856431	0.42418202764977	0.332872130354768	0.363165185094983	0.308889215564326	0.416695157993907	0.52521445282038	0.449816198268706	0.277428150078881	0.352518550271386	0.397547429947376	0.445782221244293	0.462744356160928
24	0.381646522992255	0.389437940296995	0.48564180948974	0.300661662336917	0.299966869742872	0.415256428674041	0.267143328904624	0.283896675871229	0.41784861474726	0.314843038777452	0.457904168172509	0.366698239074419	0.47487514198655	0.309129026110158	0.353733245440563	0.324366899302094	0.430668202764977	0.35570839434198	0.375334875791525	0.32742302081802	0.428680509652862	0.53296941339572	0.458769121309143	0.296359489676933	0.363452493796451	0.413295920150688	0.460077562022113	0.462555177197629
27	0.390340524961156	0.384762556383356	0.48037334547465	0.292250943694114	0.30609596731148	0.428501652061485	0.269209206595449	0.297260768755753	0.412353635029776	0.336037151069423	0.466931694976509	0.361096682860256	0.470493842742008	0.311684278141301	0.373060865743792	0.3380259222333	0.448341013824885	0.365977996587994	0.378181320019484	0.336514649508668	0.43702277026873	0.531453080322329	0.455045653978418	0.297161156457919	0.378298748422699	0.425995689069266	0.464787667088399	0.461495775003153
30	0.418581205299427	0.385839541837717	0.477543985170249	0.297432290844373	0.300896357512286	0.456486137049274	0.280160662309636	0.313467789856339	0.436289881757243	0.344639587574031	0.469702445488495	0.366484361473515	0.488487820709302	0.325187585145656	0.387361019556141	0.349332003988036	0.452200460829493	0.385435836814744	0.371476193375548	0.346013366051135	0.436612495156474	0.546255379372094	0.450800426894344	0.307947218602099	0.398113879648133	0.432190224673282	0.458152263600858	0.4595661495775
33	0.411251200910913	0.377831838224114	0.475462616670461	0.296872533118999	0.298512819568939	0.468984341330269	0.285398315042508	0.325503629394014	0.427112402543226	0.350602988860816	0.459650945669196	0.371994255858719	0.504408344301607	0.328956934826956	0.392810371346957	0.347866400797607	0.463490783410138	0.380646937925661	0.360425292255236	0.362195108160981	0.447279648075126	0.535929873205672	0.448428791651844	0.307934357637698	0.405099286969227	0.437947841621842	0.45542934154794	0.45804010594022
36	0.443927838597573	0.383115402159039	0.489967153403363	0.288519225524952	0.289291564668421	0.476224680362017	0.282802528204222	0.332704160695352	0.421329727552576	0.363327639290938	0.45330381881701	0.375599621131107	0.524583956872149	0.334836837981492	0.3915710832784	0.358344965104686	0.468306451612903	0.386597799658799	0.35526516074038	0.35675596214083	0.453380590948115	0.550067873956618	0.447741017431519	0.307334179298992	0.408818397522203	0.433471852729285	0.458000990153474	0.442136461092193
39	0.427073572843401	0.397268258071056	0.48928420436437	0.282577181978672	0.297270434926653	0.470564574055452	0.28486072605233	0.352593006862642	0.422365430535976	0.363163978192159	0.451383869413324	0.376251438581482	0.53136325117646	0.337653262181564	0.39789057350033	0.355254237288136	0.468410138248848	0.390728476821192	0.353118911349245	0.363834767564145	0.454554433630403	0.540363342286919	0.444954346021582	0.302687084162151	0.412579770695099	0.432986387556557	0.445122118928434	0.442060789506873
42	0.434118916867313	0.393454462520906	0.494780318059124	0.284873623928925	0.296267324363623	0.503778192788392	0.28401594335348	0.339217262632971	0.425731465232026	0.367541912584516	0.438192687627997	0.388340615356412	0.532841714296017	0.347238986651984	0.413342122610415	0.351545363908275	0.465691244239631	0.39685396880835	0.363781660983926	0.366277294675065	0.445403019320919	0.539063628224013	0.428661211905609	0.293354310995267	0.413056734548484	0.421743014156164	0.437077121953903	0.42625804010594
45	0.409353465146897	0.377477066545031	0.484991381833556	0.278931580382645	0.291822348199002	0.508231575923	0.279246761026334	0.358884733242453	0.415288126816076	0.365710954041918	0.444344054933141	0.367462087649078	0.535275769431873	0.354890625330877	0.416031641397495	0.351924227318046	0.478099078341014	0.390741909917655	0.364816731612275	0.357547521852702	0.452218144796724	0.547020766542472	0.442345547254832	0.300530729130942	0.417180358749268	0.433403887605103	0.432428901479729	0.445175936435868
48	0.40522588986016	0.37167401550859	0.489544375426843	0.270894033556758	0.28693563527268	0.52009768711392	0.2866731689335	0.360900415953022	0.419114473949193	0.368800057281385	0.443320081917841	0.360597635124813	0.536033031029696	0.35599178366474	0.412551087673039	0.356460618145563	0.478767281105991	0.395053933882299	0.361719130540672	0.346510917870026	0.451956024586116	0.521459723305317	0.439084548796395	0.301036593730709	0.414010662255254	0.424180049323262	0.424920237636834	0.429083112624543
51	0.384279631364828	0.371369925497947	0.500081303457023	0.256239863361704	0.288518525335444	0.492457980175262	0.280675211771663	0.354701900334394	0.402197991886993	0.368994404836185	0.440270750511986	0.35162496053449	0.556154553486108	0.343970805186738	0.412621401889695	0.352253240279162	0.470679723502304	0.392145668498045	0.362944471505114	0.359119333280563	0.458425455291409	0.535308898708951	0.423977232301672	0.301546745318609	0.406741491628982	0.423238246888168	0.420368282083723	0.425413040736537
54	0.377791747221596	0.363438244387005	0.46577124459332	0.256196805075137	0.27517439399238	0.5097256141359	0.276351460322093	0.360807205191839	0.40214045283236	0.371459550136555	0.426145946271534	0.354232230335991	0.53926040783946	0.35141068264758	0.404183695891013	0.349052841475573	0.461900921658986	0.397727120078449	0.37158274476376	0.350807956305904	0.464290869859215	0.511697426566155	0.405514051938812	0.296205158104122	0.39818029233658	0.414995048255238	0.410975576214313	0.413482154117795
57	0.364721092146932	0.34945010389742	0.480535952388696	0.2534841330214	0.277723583221365	0.495474788105157	0.283317077666249	0.35985179488972	0.390201098995944	0.38487976023649	0.418262859896398	0.338588611526984	0.532102482736238	0.338196782641227	0.405923972753241	0.341435692921236	0.463248847926267	0.393992719261717	0.343613005358013	0.350988884240046	0.460146331456705	0.511163099673627	0.409367959207874	0.291107929213252	0.394859657914279	0.407120803153582	0.403425655976676	0.406305965443309
60	0.366500219425698	0.342722112411941	0.463429705031058	0.255895397069166	0.271244777383078	0.480132164918833	0.27239634132293	0.362240320645018	0.385971978480394	0.377157002137823	0.409152511745573	0.344414229989713	0.516758920361322	0.331032194763851	0.401942430235113	0.339661016949152	0.461221198156682	0.390694894080034	0.321815635655139	0.350005088598148	0.456556424224466	0.48854807497906	0.410660500415036	0.291798134302764	0.400317573401115	0.416325222828514	0.382708069750811	0.401324252743095
63	0.349183380579047	0.330355785312453	0.468828254577384	0.246178577067157	0.274990337008338	0.491308720011493	0.272826412515072	0.359397392428956	0.385770591789177	0.379540316888802	0.405357788218287	0.332600038701661	0.512936552296125	0.331321601761853	0.395772357723577	0.327507477567298	0.46684331797235	0.391601628091291	0.327303032148076	0.352809471577352	0.458220317735281	0.489862230309332	0.399205502193763	0.28609215309692	0.400402098640955	0.408159698623221	0.379400682105726	0.39291209484172
66	0.350001779127279	0.303773250215397	0.461836157273407	0.23641869877858	0.271815354033609	0.484872863094383	0.274846211149596	0.35672923439011	0.383814263931644	0.368523879177194	0.404695217443681	0.326662389114649	0.51455925572003	0.321093534930013	0.392836739178203	0.322891326021934	0.437707373271889	0.390715043724729	0.323802057963955	0.346216909977045	0.460241302547505	0.485255466019698	0.388746590774339	0.280836305645106	0.398228592473631	0.391760685088452	0.372057043841795	0.377399419851179
69	0.332471445007176	0.298768435456895	0.449608117337149	0.226515292868112	0.275735767793709	0.46289326246229	0.267158688590058	0.351276404860941	0.37365862078886	0.366079191514172	0.406682929767498	0.323382932567448	0.507527540883111	0.317310067834177	0.385409800043946	0.323110667996012	0.439078341013825	0.381573821581613	0.320232586458841	0.333812038492418	0.463117027176927	0.466192993097074	0.381098067117277	0.274620172851362	0.390458307925449	0.393780220207002	0.373088453710325	0.377651658468912
72	0.332886574705554	0.294612538644772	0.438063026439884	0.22123347638253	0.269395004693453	0.470018675477661	0.258296150094846	0.34340009554103	0.360338329641244	0.366795208821333	0.387415672810505	0.320205322496868	0.515334547355895	0.320182961692396	0.379503405844869	0.336221335992024	0.438721198156682	0.381063363916016	0.315186617145641	0.337204437257585	0.463094234115135	0.454495566530919	0.373271670817028	0.277123773921394	0.386642597098369	0.387906091616987	0.373487265526157	0.373325766174801
75	0.322389723760838	0.27317419289443	0.448534911704446	0.21355474861137	0.266947046805691	0.460968251687976	0.260262189830352	0.349004392557121	0.351880088610144	0.365066538465473	0.382054872906879	0.310254921730983	0.506842399437463	0.312298385673648	0.375091188749725	0.328953140578265	0.427799539170507	0.38353505366522	0.304980516317584	0.319869279567582	0.4715428623527	0.452733731912313	0.37665125103759	0.274907401056314	0.378002910083257	0.387041963609531	0.352859068155564	0.363803758355404
78	0.309686754990452	0.289354315544068	0.418582718137175	0.21481779168401	0.2613241059432	0.474041086050855	0.249971200589812	0.353408601022988	0.326850599844644	0.344762333398116	0.3722744247681	0.298654608043835	0.488271460252781	0.307611404047463	0.384952757635684	0.324386839481555	0.423836405529954	0.371821393549427	0.308549987822698	0.305926520642747	0.468017535462205	0.454408918926725	0.378086090359303	0.271829343576377	0.375189427099999	0.377361788065324	0.358181143077177	0.362340774372556
81	0.304669616064333	0.280789113577619	0.415883443364012	0.206536247900909	0.262419244998251	0.481425082603074	0.251253734323521	0.347850909387489	0.324405190022728	0.351615641909516	0.366010119262739	0.286046014238137	0.446748282638876	0.298865665741976	0.370599868160844	0.325254237288136	0.419688940092166	0.364782451002781	0.286364466634194	0.319383035744575	0.460245101391137	0.452805938249141	0.362136843353492	0.267053638795528	0.367992706679305	0.365409635512748	0.355238186918972	0.344747130785723
84	0.30140788271993	0.264228878414677	0.39246804774139	0.205230146541702	0.254063057922733	0.478063496624048	0.237998325794288	0.36043436214711	0.339020109899595	0.357752933113755	0.365099084447657	0.288011651236925	0.449398698231253	0.2964515878562	0.364851680949242	0.322811565304088	0.425057603686636	0.358220383380573	0.28460636872869	0.311908450465324	0.453247631420995	0.450784160817953	0.35866239772323	0.263636909253035	0.373975886156577	0.364865914519292	0.344202101325706	0.347269516963047
87	0.294350677847493	0.264925751355735	0.395915314319165	0.20118266760438	0.251256188916088	0.448154000861945	0.238850788335855	0.351824018082888	0.315975718518945	0.342583595020611	0.361876581134803	0.29699451047491	0.445792690622577	0.29503984640253	0.349980224126566	0.318135593220339	0.417603686635945	0.360745805515629	0.279552788602046	0.299243495075368	0.439233697262553	0.470857522456171	0.350337958022056	0.261913540023321	0.375116976894422	0.350107773268346	0.347179437812861	0.329638037583554
90	0.302048368540285	0.262340986265268	0.369410387329669	0.194078050320784	0.256078481897996	0.450940956759086	0.238221041233075	0.371281764479709	0.300238787076728	0.337111177030165	0.340832429827732	0.275678042918105	0.424913906568343	0.294545736893745	0.346192045704241	0.319651046859422	0.411175115207373	0.358173367542952	0.282110021919143	0.309431999366752	0.444510291067399	0.44145510209976	0.33673662990632	0.259877220659853	0.36809534447054	0.342748121249781	0.346223664668024	0.314819018791777
