# Supplementary material for: The kinesin-3 KIF1C undergoes liquid-liquid phase separation for accumulation of specific transcripts at the cell periphery
Source: EMBO J. 2024 Jun 19;43(15):3192–213. doi: 10.1038/s44318-024-00147-9 (PMC11294625; doi:10.1038/s44318-024-00147-9)
Supplement: Supplementary file 15 — Source data Fig. 3 [file 44318_2024_147_MOESM15_ESM.zip › Figure 3/3C/IDRmCh_mCh_channel.csv]

time_sec	Results_02_C2	Results_03_C2	Results_04_C2	Results_05_C2	Results_06_C2	Results_07_C2	Results_08_C2	Results_09_C2	Results_10_C2
0	1	1	1	1	1	1	1	1	1
3	0.410472393436417	0.303447141995944	0.300478757397658	0.36581446311176	0.267149474156188	0.335943085606773	0.41993827348501	0.364007390572683	0.410804272791394
6	0.605043358926733	0.496368460246487	0.577570789046835	0.524186580402797	0.477911357185465	0.555058795860771	0.598351252296978	0.538943633871723	0.575059470969853
9	0.668703491192163	0.585653080764284	0.687978620004177	0.598163414379631	0.571862652078354	0.646119473189087	0.679847003522878	0.593718013219757	0.638673964990573
12	0.682148899168313	0.62478924819229	0.750573519644127	0.622894709381196	0.624330935309401	0.687288334901223	0.716601183768363	0.595556982009334	0.665763762802685
15	0.699752741727495	0.65952823832443	0.789293357849564	0.645534801210477	0.655593320762724	0.70851599247413	0.76166509304663	0.589719123540536	0.685325487903323
18	0.702627562790588	0.678358086260755	0.80799614356127	0.655201920066785	0.667639487727642	0.733732361241769	0.753611711794028	0.575115802987457	0.695395994861494
21	0.684491345960462	0.684234958848997	0.818441188524268	0.652284253365334	0.691351500666563	0.752412982126058	0.761974740860313	0.573675855727694	0.697713150124306
24	0.674021318631916	0.676311013252783	0.82739924347224	0.653891265783158	0.714963429134189	0.749931796801505	0.753715773764201	0.585087004042262	0.722147874197779
27	0.671229311344304	0.657448927946254	0.822481341965308	0.642049462590003	0.716152432653159	0.761639228598307	0.745309597051747	0.569390711472737	0.715250046262649
30	0.661214759780898	0.666749409250191	0.840940744939602	0.626359177710529	0.700022819259455	0.756740357478834	0.743677600787825	0.53860533300949	0.703927095429787
33	0.666520756681297	0.660808061921541	0.85175635974795	0.615552540957946	0.678232428169375	0.760209313264346	0.740370460613813	0.521915823805971	0.697619283881021
36	0.633069906657044	0.647613306296925	0.83723975711973	0.607396431180215	0.671022342857372	0.766476952022578	0.735654676697225	0.517019135684669	0.704895258681957
39	0.624327138074225	0.640662929280881	0.837026208395291	0.596702493999791	0.65343549956163	0.767603480714958	0.727679976446461	0.492071615690221	0.697973293712839
42	0.623629136252322	0.629389520920441	0.831180312063776	0.584313889178754	0.649880499141275	0.766528692380056	0.731027726169809	0.495177044117902	0.69209458499052
45	0.625610751594165	0.614263746820589	0.825409785870297	0.579087968277157	0.631665125365809	0.760341015992474	0.725852546726363	0.476778681841051	0.675568762386992
48	0.617305712967454	0.602203746627165	0.820490314152157	0.566970677240948	0.62428289476318	0.755098777046096	0.717926070315435	0.460561926406551	0.67505115710259
51	0.613372058632153	0.586874877095026	0.811491433712749	0.554097881665449	0.620912049770006	0.752791627469426	0.70624321059097	0.441356846688989	0.669250223267564
54	0.588468773291374	0.576023778284263	0.807771603358368	0.544952520087655	0.623290056807946	0.734428504233302	0.686844536492756	0.43301209208723	0.654510541179121
57	0.576697386633857	0.561210706675392	0.797313996705697	0.537802358342899	0.632533858576639	0.729541392285983	0.68604249789338	0.412570913065353	0.660949765468486
60	0.550853573414412	0.556813529379527	0.79291740532019	0.527976625273923	0.630047760309701	0.723113828786453	0.671192093320744	0.403284988116098	0.631376535048314
63	0.54122351438002	0.547010145100403	0.779258138012144	0.520054262756966	0.617489160851759	0.714162746942615	0.646785754170093	0.39085893721483	0.62586524562114
66	0.514658038259964	0.538963697497413	0.77194566441132	0.505511843890222	0.616980731737586	0.716088899341486	0.647773073838313	0.375253725646675	0.620227907238696
69	0.499248760751003	0.514318227976235	0.766030678786603	0.485079828863613	0.604081845077245	0.701460489181562	0.655521883470898	0.361366041532937	0.60959152092815
72	0.491150756562992	0.510607706665721	0.756417845764434	0.490213920484191	0.594497756106154	0.704275634995296	0.65871227119057	0.357362814663174	0.592808236628754
75	0.468743715025968	0.502287241415994	0.756981551588504	0.48223312115204	0.59288839780775	0.690308090310442	0.657862008751358	0.33901649867282	0.604860662266575
78	0.441261372105954	0.482528957217786	0.743799628488028	0.48557236773453	0.57000108091229	0.673642991533396	0.669679387607996	0.324712444267102	0.585872862196309
81	0.436328037195216	0.477941579437716	0.734216629478831	0.467924449546071	0.555360724451437	0.659931796801505	0.657049817764647	0.306448534897035	0.57305073336355
84	0.422255610633289	0.461413479733977	0.727648435991125	0.458716477094856	0.542485858064206	0.641436970837253	0.64993553234043	0.292964209503652	0.571063450898568
87	0.424189903817715	0.445488218853059	0.708191948899046	0.431522487738704	0.545664540872496	0.643102069614299	0.653339120194114	0.279813847781961	0.567609173145672
90	0.420143859358548	0.434946598796257	0.705258794360429	0.428967964103099	0.536152512720736	0.62692380056444	0.642752718301709	0.284055620131504	0.552443070123448
