# Supplementary material for: The kinesin-3 KIF1C undergoes liquid-liquid phase separation for accumulation of specific transcripts at the cell periphery
Source: EMBO J. 2024 Jun 19;43(15):3192–213. doi: 10.1038/s44318-024-00147-9 (PMC11294625; doi:10.1038/s44318-024-00147-9)
Supplement: Supplementary file 15 — Source data Fig. 3 [file 44318_2024_147_MOESM15_ESM.zip › Figure 3/3C/IDRmCh_GFP_channel.csv]

time_sec	Results_02_C1	Results_03_C1	Results_04_C1	Results_05_C1	Results_06_C1	Results_07_C1	Results_08_C1	Results_09_C1	Results_10_C1
0	1	1	1	1	1	1	1	1	1
3	0.737882934581089	0.67372311316205	0.693133129480758	0.743241807726947	0.664044576392948	0.630805447132747	0.709628919855136	0.668784020170235	0.719359073440825
6	0.845958900908293	0.790408309346492	0.85984276118446	0.828931020945431	0.844059871204299	0.76526084041383	0.764967865776974	0.751888516451837	0.826487184644865
9	0.878831942417649	0.825218419863643	0.911065017338045	0.871048195275154	0.889189864226363	0.810884757438005	0.801388753179539	0.770762279835954	0.866235429878146
12	0.891295654838257	0.840295863094785	0.919383048508188	0.899392651779322	0.908164184907574	0.836997486922324	0.822667629064845	0.791241974415855	0.863445800734726
15	0.890397228901272	0.845748110243016	0.932662549955118	0.921261806341362	0.919735713899482	0.845003926171581	0.857027135215894	0.788362373651001	0.890569253734504
18	0.892874391744868	0.855556063213577	0.944786622406068	0.923640394429947	0.922637608241689	0.853898876901816	0.847892757743576	0.799939411115128	0.876457012185439
21	0.898908905841846	0.853139611032424	0.949384542369476	0.913816594693208	0.942549186722868	0.861677450660564	0.857080718520597	0.790000879516071	0.872624580496946
24	0.897065315046297	0.863978109786124	0.963863098849991	0.911304066692839	0.94811866095729	0.854144774913157	0.866552355616634	0.833103681914869	0.894137014726278
27	0.898991997257983	0.849814450993233	0.966528253147354	0.899956123132347	0.954046044076865	0.859985672342539	0.859989976770061	0.81582607732575	0.885715193156675
30	0.891451451243515	0.850205347669596	0.954223066540283	0.894168995219731	0.93982753426527	0.854451327767295	0.853273151927581	0.811021313606114	0.902093015869655
33	0.889841555055853	0.854033089149825	0.967464229954166	0.884123501835901	0.932195577894105	0.856589001145885	0.865594160050179	0.801434588435341	0.891897900632034
36	0.889654599369544	0.852332434778636	0.949564334524456	0.893591668013764	0.930630048382072	0.875737898949032	0.871157367861995	0.790948802392284	0.889023576865664
39	0.88125197991265	0.840986278003686	0.963585478610683	0.875980878922939	0.918476595591283	0.878329663988564	0.877013707870127	0.7895708938815	0.887467313168955
42	0.892360263607518	0.840767985054548	0.946683694041344	0.887319585248135	0.921962988616438	0.876383791058821	0.869991142994929	0.798033792961917	0.892384894713997
45	0.883002092865044	0.836818405649218	0.946288415700615	0.888261783248274	0.91523739143645	0.886047582904515	0.876250933767884	0.779254496118728	0.884222450427179
48	0.883796654531858	0.827391196194596	0.94071089289279	0.89653834607302	0.913816055432104	0.889526220104949	0.877205977375238	0.782215533556796	0.910218406258933
51	0.896385004076672	0.821141925953001	0.937468024097437	0.880982841835439	0.910921885742094	0.889450811381471	0.872323592729061	0.773723317274021	0.876737563123961
54	0.888330329924854	0.82225369701954	0.939025341439844	0.880765766805995	0.929252485406845	0.897347416185663	0.866095321547108	0.767250730486959	0.87276220925924
57	0.878961772755363	0.806546757842047	0.926049900255014	0.889767452601437	0.914310433172746	0.882503372901056	0.852447338643334	0.755481502474046	0.876382904390357
60	0.871763978832462	0.803754638725169	0.935471802376694	0.874669191510981	0.919210437550049	0.885752505290906	0.859283937931621	0.757240534615472	0.870306065193686
63	0.859352198546939	0.806770127371397	0.942556406483622	0.87828556912916	0.9216643020648	0.893214690275062	0.877700834953966	0.741910895249636	0.868527478111733
66	0.855639050888299	0.796743881451699	0.944372836049385	0.86519640671547	0.932754327736394	0.88368040471534	0.878589687420216	0.743366982966705	0.889812295541887
69	0.857082764243686	0.795007691019022	0.940980581125261	0.879689628894072	0.93833410150708	0.881477158533726	0.875680429170751	0.732767185581148	0.870787765861715
72	0.846753462575107	0.78904778584954	0.937056881743032	0.885975567512644	0.933851228348444	0.877401808825772	0.870413505514353	0.742862075592777	0.854367595837259
75	0.838060023161732	0.782600528979658	0.934579451607487	0.885578366394938	0.933014391027044	0.869465860339765	0.894510232835219	0.735506715268073	0.862985273722435
78	0.835681531374799	0.785067746962936	0.930991540514708	0.863325866568136	0.935772091861564	0.868590463419392	0.911032802438356	0.738620853651783	0.869739669902707
81	0.846047185537939	0.77348806749821	0.927830635790008	0.866678982980394	0.926494784572325	0.86180203898631	0.888997456369006	0.732874681989791	0.861751908275724
84	0.833682144173993	0.783341709690684	0.923034415655666	0.872013486363531	0.917402868935826	0.863077430005131	0.871188887452996	0.722004514849163	0.855807404427412
87	0.827175047647734	0.769665402598194	0.921143954026088	0.866600466480382	0.920992257323614	0.872700238848935	0.899001774552974	0.713838045259245	0.848687762685667
90	0.832965480709808	0.766878360061528	0.916142823715114	0.857367849802554	0.915924885482031	0.88006570394863	0.888820946659396	0.724916690283302	0.854076458070868
