# Supplementary material for: The kinesin-3 KIF1C undergoes liquid-liquid phase separation for accumulation of specific transcripts at the cell periphery
Source: EMBO J. 2024 Jun 19;43(15):3192–213. doi: 10.1038/s44318-024-00147-9 (PMC11294625; doi:10.1038/s44318-024-00147-9)
Supplement: Supplementary file 15 — Source data Fig. 3 [file 44318_2024_147_MOESM15_ESM.zip › Figure 3/3C/FLmCh_GFP_channel.csv]

time_sec	Results_01_C1	Results_03_C1	Results_04_C1	Results_05_C1	Results_06_C1	Results_07_C1	Results_08_C1	Results_09_C1	Results_10_C1	Results_11_C1	Results_12_C1	Results_13_C1	Results_14_C1	Results_15_C1	Results_16_C1	Results_17_C1	Results_18_C1	Results_19_C1	Results_20_C1	Results_21_C1	Results_22_C1	Results_25_C1	Results_26_C1	Results_28_C1	Results_29_C1	Results_30_C1	Results_31_C1	Results_32_C1
0	1	1	1	1	1	1	1	1	1	1	1	1	1	1	1	1	1	1	1	1	1	1	1	1	1	1	1	1
3	0.713578436730832	0.638690259639791	0.784079507030959	0.622935323383085	0.601636128669348	0.721584611534199	0.431891559063366	0.591387028816492	0.753736662731384	0.686146851845251	0.714356531603817	0.626140998944576	0.854848736173874	0.626989840934804	0.407597773721105	0.52634837006201	0.584425756106427	0.52081319318109	0.594649745814663	0.630324064394731	0.671676121874529	0.755008325518043	0.710341712148666	0.575242478892448	0.469690542224689	0.67020763986198	0.588202964699971	0.744729613083744
6	0.892488965447055	0.811466343841866	0.907670366055227	0.806612177209192	0.782960791587564	0.921639434135412	0.674532253002197	0.798491460386728	0.85460428129107	0.858458772419638	0.839910643071183	0.855599452320506	0.913107464622428	0.804493464376434	0.769304798525788	0.736047843353172	0.823426295392393	0.758342550209922	0.787108349675029	0.826602550700397	0.851983187039099	0.899270944136279	0.858836733531286	0.80232250365625	0.74759029721292	0.81801742424662	0.807205519031866	0.856495338001456
9	0.919893480284806	0.863060814003571	0.939753382932445	0.836377635631367	0.83760307634863	0.935940982277998	0.788823650535667	0.872164434579791	0.881507139197648	0.914376685556783	0.880318278449155	0.878733205921785	0.911886915788848	0.876287508228852	0.865870868343713	0.787369634619509	0.910557449500234	0.825030715183191	0.858253148951591	0.879824378005436	0.939163628319157	0.953197612755797	0.910107048019197	0.871158694696419	0.81797012851366	0.878844439028983	0.878993760730288	0.892208204187512
12	0.951282118935708	0.904350607805502	0.950239181177256	0.863823738450604	0.861441868697522	0.939319723026684	0.856657210770525	0.909287769919494	0.888206401888936	0.931904496006146	0.917710276364584	0.885621987049662	0.929040742664176	0.911262990293846	0.909087378137987	0.793210125342406	0.94517099909003	0.847980737888746	0.892898390215981	0.910031361070458	0.968980623997438	0.967381684792701	0.921037719160606	0.90617121118319	0.853671106382344	0.921097960155744	0.914847315857795	0.913809459886114
15	0.949259902828087	0.90426592902036	0.952245943728469	0.881942667614309	0.888753918780323	0.934314181176779	0.886121423302287	0.923507918892484	0.891636780789878	0.935971613342679	0.913709551848945	0.871619790626694	0.915310343402086	0.921902129079061	0.929360671278614	0.798241464746402	0.9633919293643	0.85942823790964	0.900273321208303	0.908985992055196	1.00085619846032	0.974741396122943	0.933070752034572	0.918306371295524	0.868320219031579	0.939449912214142	0.928978581298941	0.925501015792975
18	0.955856134306811	0.9181553406178	0.939090647611701	0.894776119402985	0.907807737909062	0.934326099133565	0.908999494219509	0.945557614175006	0.900808589312365	0.946858181558969	0.929791892415783	0.86582922098297	0.917810866605174	0.93408983327438	0.937543066182743	0.804313141560415	0.970804420949167	0.86770462162516	0.923037387767267	0.923846957976166	1.00278611607089	0.983137620852101	0.9337673487051	0.925116416785551	0.868994374016141	0.957519398736105	0.947078744608685	0.929791419342888
21	0.941508388521804	0.932056251803344	0.942247918679725	0.907211561241412	0.91260240958013	0.931930589819681	0.923237315005287	0.95519054247235	0.918322455616688	0.963578112810033	0.934545731872015	0.856251961091936	0.926428602802302	0.939800358971745	0.951470975370819	0.808780204386756	0.967883188985652	0.870021841908047	0.919636113623047	0.92199038260506	1.00424304188338	0.98755717723369	0.934101155431005	0.924806869263277	0.87868936474651	0.976441820407304	0.954551997403794	0.933360381149222
24	0.945620667689397	0.930520534082688	0.951980849600172	0.918872305140962	0.914928825493348	0.933271359958049	0.929029801066337	0.966391731246708	0.907101329828704	0.96315833244229	0.941590693151738	0.881767549990016	0.935412710347019	0.949665825444266	0.956146218591356	0.811037310697376	0.962694803603052	0.884806919204442	0.920591213756151	0.919774200292703	1.00434856255849	1.00112742199537	0.931802486360397	0.934573317900819	0.89843935414118	0.981264504051442	0.953516917214522	0.930137891365272
27	0.932085200695054	0.923259066902513	0.949507521383155	0.937917555081734	0.92015507823013	0.93852717890045	0.933057053238894	0.965025675268979	0.9116231929254	0.962611825925794	0.936493662077008	0.865954017742534	0.92447479452975	0.952506286278288	0.944581824668309	0.823092448580107	0.976881253056651	0.8730975391636	0.93641725683049	0.930052268450763	1.01541990286544	0.990526081054726	0.920019308820193	0.936607807775475	0.911540088717879	0.991696344009792	0.951229533939115	0.937590039604302
30	0.943447680576548	0.939615662857167	0.941517584356265	0.95031035299692	0.915511944854608	0.911461499040605	0.943051715555449	0.971169400346099	0.904740159935847	0.960766376384582	0.952264588027061	0.850083435547822	0.92863923273882	0.96238670736356	0.941792502636118	0.833818266438928	0.976408929427675	0.867929587706126	0.935064198308592	0.892795316746812	1.00184568619447	0.997399392544096	0.917327867164912	0.942926614806241	0.926029834797633	1.00183464135185	0.95082387672208	0.936039914776882
33	0.930038484299084	0.92853319617461	0.952102792899189	0.958244491826581	0.913541947012513	0.903494344929505	0.94605141368646	0.976231566473554	0.896270019824917	0.961708902115931	0.967771764862898	0.868945574350344	0.928735863827676	0.962313460280701	0.945824720096785	0.829920043073619	0.988884252012756	0.863045107440457	0.929350531909489	0.897445118126699	1.01102043120931	1.00223464208042	0.908924732579836	0.940593792899249	0.922069747524372	1.00014400203818	0.957477963653113	0.936447881833542
36	0.936851449097824	0.927825448797561	0.963206260462934	0.964022743425728	0.913020655275836	0.901891379741857	0.938540673347767	0.976393800316003	0.892839640923975	0.970235195811701	0.957437883905902	0.857371566306301	0.930679853968205	0.966990591717403	0.943694247724595	0.832090454600071	0.982103119607888	0.856252246178363	0.937249582567052	0.889174158477943	1.03074354125534	1.00720664300971	0.908429019597653	0.937502803872484	0.930939815616319	1.00718625555931	0.954710334575604	0.918651068926184
39	0.926274863081081	0.931882712564659	0.973134035567679	0.959583037194978	0.917731677807762	0.891034121110277	0.935880827720769	0.982991309908961	0.89867574009311	0.970235195811701	0.951231835471396	0.861443506289757	0.930455587163051	0.974217942422299	0.935619743048633	0.831561160128308	0.978769351816533	0.857089426454897	0.927051687174224	0.884934141752039	1.0422573279018	1.01036979596848	0.913968812057819	0.935434667528016	0.944180425887093	1.01491944193672	0.953175380009212	0.936246898062981
42	0.93111838162403	0.932503690322365	0.968615506150847	0.964354418384269	0.914081423344656	0.919059196491353	0.946923035402635	0.987924159205477	0.883188915866616	0.969260988543164	0.951457452183557	0.860484354051972	0.937586134730609	0.980754634175074	0.928779502582892	0.82652677880206	0.984699105933222	0.870517045881937	0.933001588446675	0.875718168513485	1.04550810519115	1.00032400756173	0.917984486982037	0.931830009062116	0.944092716947775	1.02164322941186	0.95996686696537	0.925401273847137
45	0.922854245899971	0.91407507767449	0.977412654798402	0.966602700781805	0.916491488397016	0.908934892202081	0.93544601642887	0.993762226318561	0.885789544026908	0.967962045518449	0.958273619050948	0.871145562940354	0.931016770919726	0.978074706530984	0.926542578518912	0.825589866748596	0.986981804180602	0.878476526913744	0.943577967668844	0.876378841731131	1.0414048319213	0.995884249269817	0.925020413180768	0.935048854674168	0.947098897848322	1.02389741516341	0.95773575227168	0.92732561845631
48	0.954614158151246	0.901811289668352	0.984412465256101	0.971907131011609	0.906982157274929	0.926102708951577	0.943087699938227	1.00784365360018	0.869840509656294	0.960013939876363	0.961765911539182	0.852992982856491	0.928146259162513	0.984689528505476	0.915576615728094	0.819086236974869	0.9931698415982	0.871174531889464	0.943216418239026	0.878344135479824	1.03996271602813	0.982098776463531	0.92420088768603	0.943112791939203	0.940926022955665	1.01983628075967	0.953599357229597	0.92302696557253
51	0.940850650011496	0.88247316414303	0.992521694640724	0.979189765458422	0.895860458688236	0.908094676248704	0.937766009551854	1.01359472575427	0.879190519680128	0.952762828052417	0.958013047636903	0.837029694497533	0.931617227204494	0.98819470661644	0.907779748572612	0.820331904136862	0.979975869643462	0.872578654549608	0.953286458915453	0.884850512230817	1.02399762300795	0.99360376439289	0.912110887795966	0.938981005446242	0.943041929459082	1.01093723172697	0.958514352414053	0.925999725522164
54	0.962280863767089	0.879497907074965	0.997850086619506	0.981952144041696	0.886107453986912	0.925381672566055	0.936201688467205	1.0172626213227	0.873889025015036	0.948814516480339	0.950249926118471	0.844628034344068	0.92503907874917	0.995845364421023	0.89425175249694	0.821512169970448	0.976883644568697	0.874136701370413	0.95333133507419	0.872858038887727	1.01658433277148	0.988495012070641	0.906604076239857	0.942168447686469	0.947693942809186	1.01131800634717	0.951834094049663	0.937989757327096
57	0.956668413097477	0.852412195417728	1.0033097001918	0.976647713811893	0.883479173788967	0.921853957357551	0.937597082866036	1.01261662026936	0.877146771211547	0.948458099186973	0.945708992573715	0.851613087257894	0.925859151144975	1.00389064088451	0.901427171938183	0.815334025877633	0.968732175761786	0.862864716682036	0.950339026678453	0.884398912816224	1.00835186887297	1.00403494308889	0.90708779616602	0.930410128036033	0.946974500202361	1.00866643035563	0.952873099953938	0.924398604812661
60	0.982278752973016	0.827336820844781	1.00567964169878	0.98470741530443	0.876628430523934	0.911533006781318	0.943104692563427	1.0142225001881	0.864739491680217	0.939040762257785	0.940529341294531	0.861896340245885	0.930309348670289	1.00426145424148	0.889182350309501	0.804903274477208	0.987165950608102	0.862998442649669	0.956209336273145	0.875893790508049	1.00471325682159	1.00164645569138	0.908524964045818	0.926323203502822	0.940944940570028	1.01750732471906	0.953953980151585	0.923925393024513
63	0.959359675540797	0.801315343795868	1.02020017257628	0.97908315565032	0.860358066807779	0.894156625788075	0.942746847868025	1.0045448988037	0.868414897645513	0.929417495336874	0.951768866800342	0.855542402373278	0.933363304473193	1.00253190749748	0.891003537360948	0.801941963165363	0.986400666753558	0.864611512134239	0.971646734878428	0.864712523520803	0.999028099045038	1.00077544255781	0.90603240723621	0.90829991117332	0.960118802618198	1.00987244742541	0.95813224948704	0.930037399479992
66	0.977416388054413	0.806375162562359	1.01851152297902	0.973750296138356	0.845264852571423	0.929028567342415	0.948644288378844	1.00167171394177	0.855523132782394	0.927880940783247	0.936827320594992	0.850261716632912	0.93777784667695	1.00254991407202	0.890584923275662	0.790691413718157	0.980505589561528	0.867732481201751	0.959816363371571	0.862253815596906	0.98872594892244	1.00618411554871	0.901894802909116	0.901276771374481	0.969539774570828	1.00913720624969	0.960619844227629	0.93779027343542
69	0.957258304655432	0.795036568690176	1.01601698723174	0.972354892205638	0.843534891389473	0.90276734956559	0.943528508627256	1.00639765630878	0.84269819348228	0.927037419855611	0.933176143098194	0.831592121402288	0.9351920607484	0.998252141485286	0.894248875424188	0.798480255643146	0.9860766168714	0.860119851898491	0.946429720548539	0.873895044950868	0.984942014537787	0.989350485273196	0.893282789265016	0.89253766161521	0.969949082954312	1.0131692633188	0.957298689334618	0.931484782603805
72	0.96821370282281	0.797453573026566	1.01531448779175	0.965434731106373	0.853434585160885	0.912873776919685	0.940329896824778	1.00139897298924	0.814653732207694	0.915964722608341	0.942445494497812	0.835357417919388	0.950778603706603	1.00103675141863	0.894097829104756	0.801847663575567	0.976887231836765	0.862911381472824	0.942881117128468	0.87139452226636	0.978301616965503	0.986672178162201	0.888718432027856	0.891344333485864	0.952033528891783	1.01661008125038	0.961000638582974	0.938364727048291
75	0.94975744714534	0.779268542563112	1.00137583852586	0.976015162283819	0.86079692171168	0.880862144993862	0.94296975112801	0.99063981265518	0.807854231171897	0.918051743870613	0.929798247816125	0.826211598254271	0.957415144210273	0.996264093578031	0.893359859944098	0.789705830908668	1.00151621863681	0.865285017398306	0.933618000589317	0.870784026761447	0.971409450764886	0.973483438707016	0.888554526928908	0.891377979955676	0.94964016404438	1.01870641861392	0.947221378920481	0.933910086760494
78	0.977357964289887	0.786984766182011	0.986215105328524	0.98119876806444	0.867280336148309	0.882053940672411	0.957173586663388	0.997300805056053	0.786358675071837	0.915588504354231	0.922527669824241	0.820110819522492	0.962433243161542	0.997485488684699	0.888274633856529	0.791523379453944	0.990120663740253	0.865984989260133	0.919971414733605	0.864369642483797	0.952530506119736	0.965380918674102	0.89539056886063	0.88512197966856	0.958446600160742	1.02395695446766	0.952900579958963	0.942872613036497
81	0.954947739000313	0.783816106950351	0.968667199505864	0.983724235963042	0.865152738478846	0.874188089193989	0.963325916552216	0.980764709201715	0.784359476978593	0.903818813288821	0.92988404572075	0.812747810708275	0.94580287774617	0.991748105723619	0.891377556818591	0.785465391290064	0.998053309195005	0.871646055223253	0.909345925752819	0.85992055195484	0.950902340615186	0.969979184262401	0.894455110491026	0.886725794729617	0.949511180310088	1.02805685865092	0.960252135588962	0.942787869879507
84	0.959595255236465	0.783542207670016	0.947545824833753	0.977375029613836	0.886674813365435	0.87707819371447	0.956611830465578	0.994829677977579	0.768972891096608	0.90588603359035	0.912670443892937	0.809602932367288	0.951980033019928	0.993568295732655	0.889501705384873	0.783967244581196	0.9949431477799	0.86489150087897	0.901974381640401	0.853372360443237	0.93982174410866	0.976610849824438	0.88562022588921	0.892885341803272	0.945159555745623	1.031378597974	0.965576713705456	0.943950276015212
87	0.940878919574976	0.767664412747398	0.9379852050967	0.970954750059228	0.899539808504087	0.840114650744276	0.956478888162537	0.989036283951546	0.754260129641592	0.903878216171049	0.935340156914834	0.807517043671735	0.949091951973832	0.98565852637246	0.892200399625405	0.785634217975023	0.991975281331498	0.861546958709322	0.873732883555682	0.853255279113527	0.96280859012345	0.971794248205332	0.889562943055971	0.896306066234198	0.942030123721198	1.034390179061	0.964893639294837	0.947528987034297
90	0.938570238557423	0.768295844676109	0.925767016723463	0.989466950959488	0.913888666632722	0.839185050115008	0.961404750338353	0.998316529982695	0.755028623616154	0.900551654766289	0.933382693609327	0.809214279601791	0.95884652451045	0.990000247208905	0.891120058807367	0.793246628409424	0.995668971685693	0.859497190361701	0.886346471040483	0.852343717332218	0.976048657989905	0.977896002119647	0.882869818375161	0.893069275838246	0.929386851455453	1.0359506626863	0.970379171726477	0.945642889336686
