# Supplementary material for: The kinesin-3 KIF1C undergoes liquid-liquid phase separation for accumulation of specific transcripts at the cell periphery
Source: EMBO J. 2024 Jun 19;43(15):3192–213. doi: 10.1038/s44318-024-00147-9 (PMC11294625; doi:10.1038/s44318-024-00147-9)
Supplement: Supplementary file 15 — Source data Fig. 3 [file 44318_2024_147_MOESM15_ESM.zip › Figure 3/3F/README.txt]

The "cells" column indicates the id of each cell; the "Time_sec" column indicates the time in seconds; the "Area" column indicates the normalized total puncta area in each cell; the "Puncta_num" column indicates the normalized puncta number in each cell.
