# Supplementary material for: The kinesin-3 KIF1C undergoes liquid-liquid phase separation for accumulation of specific transcripts at the cell periphery
Source: EMBO J. 2024 Jun 19;43(15):3192–213. doi: 10.1038/s44318-024-00147-9 (PMC11294625; doi:10.1038/s44318-024-00147-9)
Supplement: Supplementary file 15 — Source data Fig. 3 [file 44318_2024_147_MOESM15_ESM.zip › Figure 3/3F/KIF1CST_mNG_5_cells.csv]

cells	Time_sec	Area	Puncta_num
Cell1	2	1	1
Cell1	4	1.00825681084344	0.924242424242424
Cell1	6	0.916910347090778	1.04545454545455
Cell1	8	0.871823120242372	1.07575757575758
Cell1	10	0.861913775220192	0.96969696969697
Cell1	12	0.83851459445522	0.954545454545455
Cell1	14	0.800301206584352	0.924242424242424
Cell1	16	0.807977872450146	0.93939393939394
Cell1	18	0.762304640573816	1
Cell1	20	0.821473568243216	1.01515151515152
Cell1	22	0.813187457148383	0.878787878787879
Cell1	24	0.73978446735073	1.06060606060606
Cell1	26	0.714205347881885	1.03030303030303
Cell1	28	0.698500413133545	0.984848484848485
Cell1	30	0.675124672569691	1
Cell1	32	0.688872350524768	0.863636363636364
Cell1	34	0.689956459826425	0.878787878787879
Cell1	36	0.660802709687249	0.954545454545455
Cell1	38	0.662191541603427	0.924242424242424
Cell1	40	0.692153978681137	0.757575757575758
Cell1	42	0.643216698799275	0.924242424242424
Cell1	44	0.654479715435959	0.863636363636364
Cell1	46	0.628888875866555	0.863636363636364
Cell1	48	0.640732037480882	0.878787878787879
Cell1	50	0.629721003006206	0.787878787878788
Cell1	52	0.609087765973032	0.666666666666667
Cell1	54	0.590915750057136	0.803030303030303
Cell1	56	0.602225647096052	1
Cell1	58	0.557390402409653	0.984848484848485
Cell1	60	0.525207006276114	1.01515151515152
Cell1	62	0.519147714287389	0.878787878787879
Cell1	64	0.539780951320562	0.893939393939394
Cell1	66	0.473210780148494	0.93939393939394
Cell1	68	0.45890639741689	0.772727272727273
Cell1	70	0.452296260701917	0.984848484848485
Cell1	72	0.427004283696754	1.04545454545455
Cell1	74	0.458912257467169	0.924242424242424
Cell1	76	0.418184908026511	0.893939393939394
Cell1	78	0.392318646093984	0.924242424242424
Cell1	80	0.376930154060722	0.893939393939394
Cell1	82	0.359596125334755	0.833333333333333
Cell1	84	0.379403095278558	0.787878787878788
Cell1	86	0.353009428820899	0.893939393939394
Cell1	88	0.33950787297755	0.818181818181818
Cell1	90	0.330149372681618	0.772727272727273
Cell1	92	0.309803278112126	0.787878787878788
Cell1	94	0.282284482000856	0.666666666666667
Cell1	96	0.289439603391797	0.666666666666667
Cell1	98	0.273218984218885	0.742424242424242
Cell1	100	0.244047653928871	0.651515151515151
Cell1	102	0.244616078805956	0.712121212121212
Cell1	104	0.23109108276149	0.484848484848485
Cell1	106	0.206631232895978	0.651515151515151
Cell1	108	0.194524369019086	0.484848484848485
Cell1	110	0.189560906432577	0.621212121212121
Cell1	112	0.206092108270289	0.696969696969697
Cell1	114	0.152425767813088	0.621212121212121
Cell1	116	0.140342344137313	0.742424242424242
Cell1	118	0.154359584405234	0.621212121212121
Cell1	120	0.141162751176405	0.666666666666667
Cell1	122	0.141408873288133	0.515151515151515
Cell1	124	0.14364155244452	0.560606060606061
Cell1	126	0.125457816428065	0.515151515151515
Cell1	128	0.0930107180319607	0.409090909090909
Cell1	130	0.105932128897666	0.409090909090909
Cell1	132	0.11474564451763	0.363636363636364
Cell1	134	0.115577771657281	0.515151515151515
Cell1	136	0.0954836592497964	0.409090909090909
Cell1	138	0.0787063353003569	0.454545454545455
Cell1	140	0.0671561761999918	0.560606060606061
Cell1	142	0.0949328145235486	0.560606060606061
Cell1	144	0.0756649692054358	0.439393939393939
Cell1	146	0.048445035658406	0.484848484848485
Cell1	148	0.0624681359766067	0.363636363636364
Cell1	150	0.0525646510047056	0.409090909090909
Cell1	152	0.0481696132952821	0.363636363636364
Cell1	154	0.0484391756081267	0.393939393939394
Cell1	156	0.0459720944405703	0.409090909090909
Cell1	158	0.040721489390379	0.363636363636364
Cell1	160	0.0401706446641312	0.257575757575758
Cell1	162	0.0330213833234689	0.272727272727273
Cell1	164	0.0330272433737481	0.227272727272727
Cell1	166	0.022842475988444	0.212121212121212
Cell1	168	0.0192678453181128	0.227272727272727
Cell1	170	0.0118373015640474	0.166666666666667
Cell1	172	0.0156932146477817	0.166666666666667
Cell1	174	0.0220162088990724	0.227272727272727
Cell1	176	0.0299917373291063	0.181818181818182
Cell1	178	0.0134898357427907	0.151515151515152
Cell1	180	0.0126694287036983	0.166666666666667
Cell1	182	0.00798724853059239	0.136363636363636
Cell1	184	0.011016894524955	0.166666666666667
Cell1	186	0.0176153111393696	0.151515151515152
Cell1	188	0.0134839756925114	0.106060606060606
Cell1	190	0.0110110344746758	0.136363636363636
Cell1	192	0.00550844726247751	0.0757575757575758
Cell1	194	0.00963392265905642	0.0757575757575758
Cell1	196	0.00578386962560139	0.0757575757575758
Cell1	198	0.00468218017310589	0.0454545454545455
Cell1	200	0.00661013671497302	0.106060606060606
Cell1	202	0.00440675780998201	0.0606060606060606
Cell1	204	0.00687969902781766	0.0606060606060606
Cell1	206	0.00578386962560139	0.0757575757575758
Cell1	208	0.00330506835748651	0.0606060606060606
Cell1	210	0.00358049072061038	0.0757575757575758
Cell1	212	0.00688555907809689	0.0757575757575758
Cell1	214	0.000550844726247751	0.0151515151515152
Cell1	216	0.00440675780998201	0.0606060606060606
Cell1	218	0.00275422363123876	0.0303030303030303
Cell1	220	0	0
Cell1	222	0.00192795654186713	0.0303030303030303
Cell1	224	0	0
Cell1	226	0.00413133544685814	0.0757575757575758
Cell1	228	0.00687969902781766	0.0757575757575758
Cell1	230	0.000826267089371627	0.0151515151515152
Cell1	232	0.0011016894524955	0.0151515151515152
Cell1	234	0.00275422363123876	0.0454545454545455
Cell1	236	0.00165253417874325	0.0151515151515152
Cell1	238	0.00220337890499101	0.0454545454545455
Cell1	240	0.00302964599436263	0.0606060606060606
Cell1	242	0.000550844726247751	0.0151515151515152
Cell1	244	0.00413133544685813	0.0454545454545455
Cell1	246	0.00385591308373426	0.0606060606060606
Cell1	248	0.000550844726247751	0.0151515151515152
Cell1	250	0.00137711181561938	0.0303030303030303
Cell1	252	0.00302964599436263	0.0303030303030303
Cell1	254	0.00137711181561938	0.0303030303030303
Cell1	256	0.0011016894524955	0.0303030303030303
Cell1	258	0.00137711181561938	0.0303030303030303
Cell1	260	0.0011016894524955	0.0303030303030303
Cell1	262	0.000550844726247751	0.0151515151515152
Cell1	264	0.00220337890499101	0.0454545454545455
Cell1	266	0	0
Cell1	268	0.000550844726247751	0.0151515151515152
Cell1	270	0.00358049072061038	0.0606060606060606
Cell1	272	0.00247880126811488	0.0303030303030303
Cell1	274	0.000826267089371627	0.0151515151515152
Cell1	276	0.000826267089371627	0.0151515151515152
Cell1	278	0.00192795654186713	0.0454545454545455
Cell1	280	0.000826267089371627	0.0151515151515152
Cell1	282	0.0011016894524955	0.0151515151515152
Cell1	284	0	0
Cell1	286	0.000826267089371627	0.0151515151515152
Cell1	288	0	0
Cell1	290	0	0
Cell1	292	0	0
Cell1	294	0	0
Cell1	296	0	0
Cell1	298	0	0
Cell1	300	0	0
Cell1	302	0	0
Cell1	304	0	0
Cell1	306	0	0
Cell1	308	0	0
Cell1	310	0	0
Cell1	312	0.000550844726247751	0.0151515151515152
Cell1	314	0	0
Cell1	316	0.000826267089371627	0.0151515151515152
Cell1	318	0	0
Cell1	320	0	0
Cell1	322	0.00137711181561938	0.0303030303030303
Cell1	324	0	0
Cell1	326	0	0
Cell1	328	0	0
Cell1	330	0	0
Cell1	332	0	0
Cell1	334	0.000826267089371627	0.0151515151515152
Cell1	336	0.0011016894524955	0.0151515151515152
Cell1	338	0.00137711181561938	0.0151515151515152
Cell1	340	0.000826267089371627	0.0151515151515152
Cell1	342	0.0011016894524955	0.0303030303030303
Cell1	344	0.000826267089371627	0.0151515151515152
Cell1	346	0	0
Cell1	348	0.0011016894524955	0.0151515151515152
Cell1	350	0.000550844726247751	0.0151515151515152
Cell1	352	0.000826267089371627	0.0151515151515152
Cell1	354	0.000550844726247751	0.0151515151515152
Cell1	356	0.000550844726247751	0.0151515151515152
Cell1	358	0.000826267089371627	0.0151515151515152
Cell1	360	0.000826267089371627	0.0151515151515152
Cell1	362	0.000826267089371627	0.0151515151515152
Cell1	364	0	0
Cell1	366	0	0
Cell1	368	0	0
Cell1	370	0.00137711181561938	0.0151515151515152
Cell1	372	0	0
Cell1	374	0	0
Cell1	376	0	0
Cell1	378	0	0
Cell1	380	0	0
Cell1	382	0	0
Cell1	384	0	0
Cell1	386	0	0
Cell1	388	0	0
Cell1	390	0	0
Cell1	392	0	0
Cell1	394	0	0
Cell1	396	0	0
Cell1	398	0	0
Cell1	400	0.000550844726247751	0.0151515151515152
Cell1	402	0	0
Cell1	404	0	0
Cell1	406	0	0
Cell1	408	0	0
Cell1	410	0	0
Cell1	412	0	0
Cell1	414	0	0
Cell1	416	0	0
Cell1	418	0	0
Cell1	420	0	0
Cell1	422	0	0
Cell1	424	0	0
Cell1	426	0	0
Cell1	428	0	0
Cell1	430	0	0
Cell1	432	0	0
Cell1	434	0	0
Cell1	436	0	0
Cell1	438	0	0
Cell1	440	0	0
Cell1	442	0	0
Cell1	444	0	0
Cell1	446	0.000550844726247751	0.0151515151515152
Cell1	448	0.000826267089371627	0.0151515151515152
Cell1	450	0	0
Cell1	452	0.000550844726247751	0.0151515151515152
Cell1	454	0.000826267089371627	0.0151515151515152
Cell1	456	0.00329920830720728	0.0151515151515152
Cell1	458	0.0041254753965789	0.0151515151515152
Cell1	460	0.00990348497190106	0.0606060606060606
Cell1	462	0.0143102427818831	0.121212121212121
Cell1	464	0.0178848734522142	0.151515151515152
Cell1	466	0.0269738114353021	0.166666666666667
Cell1	468	0.0231178983515679	0.166666666666667
Cell1	470	0.0401765047144105	0.272727272727273
Cell1	472	0.0533791979935188	0.348484848484849
Cell1	474	0.0602706171218949	0.409090909090909
Cell1	476	0.0644019525687531	0.424242424242424
Cell1	478	0.0759462516188389	0.409090909090909
Cell1	480	0.126008661154313	0.5
Cell1	482	0.0985074451938798	0.484848484848485
Cell1	484	0.111452296260702	0.590909090909091
Cell1	486	0.140043481573072	0.560606060606061
Cell1	488	0.148851137142757	0.53030303030303
Cell1	490	0.20608624822001	0.636363636363636
Cell1	492	0.228899423957058	0.696969696969697
Cell1	494	0.24733514213552	0.727272727272727
Cell1	496	0.262747074369898	0.787878787878788
Cell1	498	0.289152460928115	0.681818181818182
Cell1	500	0.30070262002848	0.803030303030303
Cell1	502	0.325215210346505	0.878787878787879
Cell1	504	0.319700903033748	0.848484848484849
Cell1	506	0.315581287687448	0.757575757575758
Cell1	508	0.302097311994937	0.742424242424242
Cell1	510	0.310055260274133	0.696969696969697
Cell1	512	0.302917719034029	0.727272727272727
Cell1	514	0.260543695464907	0.636363636363636
Cell1	516	0.291637122246509	0.636363636363636
Cell1	518	0.299055945900016	0.636363636363636
Cell1	520	0.385450667166724	0.924242424242424
Cell1	522	0.368960485680967	0.909090909090909
Cell1	524	0.289990448118045	0.696969696969697
Cell1	526	0.306486489654081	0.712121212121212
Cell1	528	0.318587493480694	0.727272727272727
Cell1	530	0.370865002021717	0.833333333333333
Cell1	532	0.410484801959601	0.848484848484849
Cell1	534	0.371128704284283	0.893939393939394
Cell1	536	0.408574425568572	0.924242424242424
Cell1	538	0.450632006422615	0.848484848484849
Cell1	540	0.472677515573084	1
Cell1	542	0.425345889467732	0.848484848484849
Cell1	544	0.405521339373092	0.787878787878788
Cell1	546	0.395084589825781	0.803030303030303
Cell1	548	0.396737124004524	0.787878787878788
Cell1	550	0.403329680568659	1
Cell1	552	0.439931554612739	0.893939393939394
Cell1	554	0.481748873405334	1.09090909090909
Cell1	556	0.433338998048603	1.09090909090909
Cell1	558	0.434458267651937	1.10606060606061
Cell1	560	0.475443459304881	1.07575757575758
Cell1	562	0.492730607628613	1.04545454545455
Cell1	564	0.405263497160806	1.04545454545455
Cell1	566	0.437165610880942	0.984848484848485
Cell1	568	0.429453784713473	1.04545454545455
Cell1	570	0.428914660087784	1
Cell1	572	0.430309352054241	1.06060606060606
Cell1	574	0.503747502153568	1.13636363636364
Cell1	576	0.477072553282507	1.10606060606061
Cell1	578	0.48368268999748	1.06060606060606
Cell1	580	0.49138279606439	1.22727272727273
Cell1	582	0.452841245377886	1.18181818181818
Cell1	584	0.440751961651831	1.10606060606061
Cell1	586	0.454780922020311	1.15151515151515
Cell1	588	0.501268700885454	1.15151515151515
Cell1	590	0.452565823014762	1.18181818181818
Cell1	592	0.536757165376479	1.1969696969697
Cell1	594	0.481467590991931	1.16666666666667
Cell1	596	0.481450010841093	1.1969696969697
Cell1	598	0.481444150790814	1.12121212121212
Cell1	600	0.555737868230909	1.28787878787879
Cell1	602	0.5439181468177	1.22727272727273
Cell1	604	0.549403153879061	1.22727272727273
Cell1	606	0.492713027477776	1.03030303030303
Cell1	608	0.547223215175186	1.21212121212121
Cell1	610	0.534020521896078	1.25757575757576
Cell1	612	0.522991907270565	1.16666666666667
Cell1	614	0.577484514817137	1.27272727272727
Cell1	616	0.562623427309006	1.3030303030303
Cell1	618	0.549127731515937	1.12121212121212
Cell1	620	0.562043282331362	1.13636363636364
Cell1	622	0.564539663750315	1.16666666666667
Cell1	624	0.584065351280714	1.22727272727273
Cell1	626	0.540613078460213	1.31818181818182
Cell1	628	0.57692781004061	1.36363636363636
Cell1	630	0.516147368544422	1.34848484848485
Cell1	632	0.507339712974737	1.34848484848485
Cell1	634	0.52355447209737	1.25757575757576
Cell1	636	0.553282507163911	1.15151515151515
Cell1	638	0.575843700738952	1.22727272727273
Cell1	640	0.545025696320474	1.25757575757576
Cell1	642	0.572761314292077	1.22727272727273
Cell1	644	0.581065005537748	1.31818181818182
Cell1	646	0.548055342314837	1.22727272727273
Cell1	648	0.577203232403734	1.28787878787879
Cell1	650	0.55848037176159	1.24242424242424
Cell1	652	0.581627570364554	1.36363636363636
Cell1	654	0.566203918029617	1.3030303030303
Cell1	656	0.525488288689517	1.28787878787879
Cell1	658	0.544492431745064	1.34848484848485
Cell1	660	0.554395916716965	1.46969696969697
Cell1	662	0.607470392095964	1.28787878787879
Cell1	664	0.536757165376479	1.24242424242424
Cell1	666	0.555462445867786	1.22727272727273
Cell1	668	0.603333196598827	1.28787878787879
Cell1	670	0.597561047073784	1.22727272727273
Cell1	672	0.589597238744309	1.3030303030303
Cell1	674	0.598668596576558	1.31818181818182
Cell1	676	0.57913704899588	1.25757575757576
Cell1	678	0.606116720481462	1.15151515151515
Cell1	680	0.598662736526279	1.25757575757576
Cell1	682	0.614332510972944	1.28787878787879
Cell1	684	0.633342514078771	1.36363636363636
Cell1	686	0.608015376771933	1.28787878787879
Cell1	688	0.622853024078946	1.34848484848485
Cell1	690	0.596728919934133	1.15151515151515
Cell1	692	0.586550012599108	1.22727272727273
Cell1	694	0.589837500805757	1.16666666666667
Cell1	696	0.628648613805106	1.21212121212121
Cell1	698	0.628941616319068	1.24242424242424
Cell1	700	0.607452811945126	1.3030303030303
Cell1	702	0.641874747285332	1.33333333333333
Cell1	704	0.622882324330343	1.25757575757576
Cell1	706	0.588489689241533	1.24242424242424
Cell1	708	0.616014345403084	1.22727272727273
Cell1	710	0.631684119849748	1.28787878787879
Cell1	712	0.610230475777482	1.3030303030303
Cell1	714	0.608859224012142	1.34848484848485
Cell1	716	0.625103283386172	1.3030303030303
Cell1	718	0.62427115624652	1.31818181818182
Cell1	720	0.648186021436064	1.36363636363636
Cell1	722	0.651772372206953	1.28787878787879
Cell1	724	0.651784092307512	1.37878787878788
Cell1	726	0.636881984447426	1.1969696969697
Cell1	728	0.645443517905384	1.24242424242424
Cell1	730	0.645173955592539	1.18181818181818
Cell1	732	0.633600356291057	1.1969696969697
Cell1	734	0.660832009938645	1.21212121212121
Cell1	736	0.656419392078384	1.18181818181818
Cell1	738	0.643480401061841	1.21212121212121
Cell1	740	0.622847164028667	1.16666666666667
Cell1	742	0.611302864978581	1.31818181818182
Cell1	744	0.648168441285226	1.18181818181818
Cell1	746	0.646275645045034	1.24242424242424
Cell1	748	0.662461103916272	1.18181818181818
Cell1	750	0.675400094932814	1.24242424242424
Cell1	752	0.661640696877179	1.18181818181818
Cell1	754	0.630014005520167	1.21212121212121
Cell1	756	0.653108463670618	1.28787878787879
Cell1	758	0.643785123676361	1.25757575757576
Cell1	760	0.609122926274707	1.25757575757576
Cell1	762	0.639091223402697	1.27272727272727
Cell1	764	0.618182564006399	1.18181818181818
Cell1	766	0.656155689815819	1.27272727272727
Cell1	768	0.643228418899834	1.24242424242424
Cell1	770	0.610500038090327	1.22727272727273
Cell1	772	0.600309410654743	1.16666666666667
Cell1	774	0.637145686709992	1.13636363636364
Cell1	776	0.602512789559734	1.3030303030303
Cell1	778	0.632779949251965	1.3030303030303
Cell1	780	0.63113913517378	1.31818181818182
Cell1	782	0.617619999179593	1.33333333333333
Cell1	784	0.619559675822019	1.31818181818182
Cell1	786	0.598639296325162	1.27272727272727
Cell1	788	0.608829923760746	1.24242424242424
Cell1	790	0.638276676413884	1.3030303030303
Cell1	792	0.641001599793727	1.36363636363636
Cell1	794	0.639343205564703	1.33333333333333
Cell1	796	0.604991590827849	1.16666666666667
Cell1	798	0.623398008754915	1.1969696969697
Cell1	800	0.636594841983744	1.12121212121212
Cell1	802	0.638259096263046	1.24242424242424
Cell1	804	0.641827866883098	1.27272727272727
Cell1	806	0.681178104508137	1.18181818181818
Cell1	808	0.690255322390666	1.1969696969697
Cell1	810	0.641271162106571	1.15151515151515
Cell1	812	0.665502470011193	1.27272727272727
Cell1	814	0.647060891782451	1.31818181818182
Cell1	816	0.67787889620093	1.3030303030303
Cell1	818	0.682285654010911	1.1969696969697
Cell1	820	0.67703504896072	1.22727272727273
Cell1	822	0.660550727525242	1.31818181818182
Cell1	824	0.653114323720898	1.3030303030303
Cell1	826	0.676507644435589	1.24242424242424
Cell1	828	0.645384917402591	1.15151515151515
Cell1	830	0.658341488569972	1.16666666666667
Cell1	832	0.670993337122833	1.15151515151515
Cell1	834	0.663861655933008	1.22727272727273
Cell1	836	0.667436286603339	1.28787878787879
Cell1	838	0.658634491083933	1.24242424242424
Cell1	840	0.655317702625889	1.25757575757576
Cell1	842	0.652305636782364	1.10606060606061
Cell1	844	0.633026071363692	1.12121212121212
Cell1	846	0.644294948050654	1.09090909090909
Cell1	848	0.646504187005925	1.12121212121212
Cell1	850	0.64981511541369	1.15151515151515
Cell1	852	0.635200150017287	1.10606060606061
Cell1	854	0.639917490492069	1.18181818181818
Cell1	856	0.631098114821825	1.06060606060606
Cell1	858	0.638798220888736	1.10606060606061
Cell1	860	0.657790643843724	1.16666666666667
Cell1	862	0.648725146061753	1.16666666666667
Cell1	864	0.641575884721091	1.18181818181818
Cell1	866	0.631947822112314	1.22727272727273
Cell1	868	0.639923350542348	1.1969696969697
Cell1	870	0.638276676413884	1.15151515151515
Cell1	872	0.645408357603708	1.22727272727273
Cell1	874	0.636067437458613	1.13636363636364
Cell1	876	0.641868887235053	1.1969696969697
Cell1	878	0.648994708374598	1.1969696969697
Cell1	880	0.632199804274321	1.06060606060606
Cell1	882	0.640468335218316	1.13636363636364
Cell1	884	0.666867861726253	1.21212121212121
Cell1	886	0.649240830486326	1.16666666666667
Cell1	888	0.666322877050285	1.27272727272727
Cell1	890	0.64624048474336	1.12121212121212
Cell1	892	0.667424566502781	1.13636363636364
Cell1	894	0.668537976055835	1.15151515151515
Cell1	896	0.692728263608502	1.12121212121212
Cell1	898	0.684770315329306	1.16666666666667
Cell1	900	0.671274619536236	1.24242424242424
Cell1	902	0.648988848324319	1.21212121212121
Cell1	904	0.649246690536605	1.24242424242424
Cell1	906	0.656706534542067	1.24242424242424
Cell1	908	0.649258410637163	1.18181818181818
Cell1	910	0.669082960731803	1.22727272727273
Cell1	912	0.645970922430514	1.1969696969697
Cell1	914	0.639097083452976	1.1969696969697
Cell1	916	0.650365960139938	1.18181818181818
Cell1	918	0.644294948050654	1.1969696969697
Cell1	920	0.649545553100845	1.13636363636364
Cell1	922	0.660533147374405	1.07575757575758
Cell1	924	0.646510047056204	1.12121212121212
Cell1	926	0.647893018922102	1.18181818181818
Cell1	928	0.653671028497425	1.21212121212121
Cell1	930	0.654485575486238	1.18181818181818
Cell1	932	0.662765826530792	1.25757575757576
Cell1	934	0.63799539400048	1.21212121212121
Cell1	936	0.647078471933289	1.25757575757576
Cell1	938	0.64897712822376	1.1969696969697
Cell1	940	0.648156721184668	1.18181818181818
Cell1	942	0.658622770983375	1.21212121212121
Cell1	944	0.660017462949832	1.25757575757576
Cell1	946	0.643245999050672	1.15151515151515
Cell1	948	0.648742726212591	1.16666666666667
Cell1	950	0.660826149888366	1.06060606060606
Cell1	952	0.65698195690519	1.12121212121212
Cell1	954	0.665238767748627	1.15151515151515
Cell1	956	0.666328737100564	1.06060606060606
Cell1	958	0.654216013173393	1.09090909090909
Cell1	960	0.652569339044929	1.12121212121212
Cell1	962	0.634127760816188	1.10606060606061
Cell1	964	0.650905084765627	1.15151515151515
Cell1	966	0.656419392078384	1.09090909090909
Cell1	968	0.655874407402415	1.1969696969697
Cell1	970	0.643779263626082	1.10606060606061
Cell1	972	0.652006774218123	1.12121212121212
Cell1	974	0.661083992100652	1.12121212121212
Cell1	976	0.662759966480512	1.12121212121212
Cell1	978	0.661371134564335	1
Cell1	980	0.673184995927265	0.954545454545455
Cell1	982	0.657796503894004	0.93939393939394
Cell1	984	0.665760312223479	0.954545454545455
Cell1	986	0.648988848324319	0.954545454545455
Cell1	988	0.658622770983375	0.924242424242424
Cell1	990	0.663000228541961	1.01515151515152
Cell1	992	0.668244973541873	0.93939393939394
Cell1	994	0.671274619536236	0.954545454545455
Cell1	996	0.661388714715172	0.93939393939394
Cell1	998	0.675669657245659	1
Cell1	1000	0.670190510234578	1
Cell1	1002	0.665238767748627	1.03030303030303
Cell1	1004	0.683381483413127	0.984848484848485
Cell1	1006	0.691638294256565	0.909090909090909
Cell1	1008	0.717199833574572	0.909090909090909
Cell1	1010	0.66796369112847	0.893939393939394
Cell1	1012	0.681717229133826	0.93939393939394
Cell1	1014	0.664939905184387	0.93939393939394
Cell1	1016	0.650922664916465	1.01515151515152
Cell1	1018	0.655048140313044	0.924242424242424
Cell1	1020	0.679525570329394	0.924242424242424
Cell1	1022	0.649803395313132	0.833333333333333
Cell1	1024	0.650893364665069	0.878787878787879
Cell1	1026	0.655587264938733	0.863636363636364
Cell1	1028	0.670161209983182	0.878787878787879
Cell1	1030	0.655030560162206	0.893939393939394
Cell1	1032	0.660544867474963	0.863636363636364
Cell1	1034	0.656138109664981	0.848484848484849
Cell1	1036	0.669879927569779	0.924242424242424
Cell1	1038	0.656671374240391	0.878787878787879
Cell1	1040	0.666563139111734	0.893939393939394
Cell1	1042	0.666299436849168	0.909090909090909
Cell1	1044	0.65530598252533	0.863636363636364
Cell1	1046	0.656671374240391	0.803030303030303
Cell1	1048	0.638522798525612	0.803030303030303
Cell1	1050	0.642665854073028	0.878787878787879
Cell1	1052	0.652815461156657	0.878787878787879
Cell1	1054	0.659150175508506	0.863636363636364
Cell1	1056	0.642390431709904	0.803030303030303
Cell1	1058	0.644031245788089	0.863636363636364
Cell1	1060	0.658868893095103	0.893939393939394
Cell1	1062	0.642941276436152	0.893939393939394
Cell1	1064	0.666029874536324	0.909090909090909
Cell1	1066	0.673460418290389	0.893939393939394
Cell1	1068	0.655018840061648	0.803030303030303
Cell1	1070	0.666047454687161	0.863636363636364
Cell1	1072	0.657491781279483	0.909090909090909
Cell1	1074	0.674544527592047	0.803030303030303
Cell1	1076	0.696836158854243	0.818181818181818
Cell1	1078	0.679214987664594	0.803030303030303
Cell1	1080	0.678675863038905	0.803030303030303
Cell1	1082	0.680603819580772	0.878787878787879
Cell1	1084	0.680064694955083	0.803030303030303
Cell1	1086	0.674837530106008	0.878787878787879
Cell1	1088	0.677316331374123	0.863636363636364
Cell1	1090	0.677585893686968	0.909090909090909
Cell1	1092	0.674567967793164	0.818181818181818
Cell1	1094	0.65888647324594	0.878787878787879
Cell1	1096	0.67566379719538	0.803030303030303
Cell1	1098	0.668514535854718	0.818181818181818
Cell1	1100	0.685297719854436	0.772727272727273
Cell1	1102	0.672089166525049	0.772727272727273
Cell1	1104	0.659988162698436	0.833333333333333
Cell1	1106	0.661910259190024	0.848484848484849
Cell1	1108	0.657239799117477	0.803030303030303
Cell1	1110	0.669627945407772	0.893939393939394
Cell1	1112	0.656407671977826	0.878787878787879
Cell1	1114	0.664670342871542	0.803030303030303
Cell1	1116	0.654784438050479	0.833333333333333
Cell1	1118	0.669071240631245	0.909090909090909
Cell1	1120	0.657228079016918	0.803030303030303
Cell1	1122	0.665760312223479	0.833333333333333
Cell1	1124	0.664389060458139	0.848484848484849
Cell1	1126	0.685303579904716	0.787878787878788
Cell1	1128	0.689153632938171	0.787878787878788
Cell1	1130	0.682262213809794	0.818181818181818
Cell1	1132	0.708105035541205	0.772727272727273
Cell1	1134	0.702637608630682	0.742424242424242
Cell1	1136	0.697937848306739	0.833333333333333
Cell1	1138	0.685004717340475	0.818181818181818
Cell1	1140	0.700123647060892	0.757575757575758
Cell1	1142	0.671251179335119	0.787878787878788
Cell1	1144	0.698488693032986	0.818181818181818
Cell1	1146	0.698482832982707	0.803030303030303
Cell1	1148	0.699320820172638	0.757575757575758
Cell1	1150	0.698207410619583	0.803030303030303
Cell1	1152	0.713607622753403	0.803030303030303
Cell1	1154	0.672095026575328	0.803030303030303
Cell1	1156	0.687758940971714	0.848484848484849
Cell1	1158	0.700416649574854	0.803030303030303
Cell1	1160	0.663826495631333	0.803030303030303
Cell1	1162	0.673729980603234	0.787878787878788
Cell1	1164	0.69243526109454	0.833333333333333
Cell1	1166	0.670700334608871	0.818181818181818
Cell1	1168	0.658335628519693	0.772727272727273
Cell1	1170	0.662730666229116	0.848484848484849
Cell1	1172	0.677023328860162	0.818181818181818
Cell1	1174	0.682244633658957	0.757575757575758
Cell1	1176	0.667670688614508	0.742424242424242
Cell1	1178	0.659982302648157	0.727272727272727
Cell1	1180	0.672347008737335	0.803030303030303
Cell1	1182	0.652282196581247	0.772727272727273
Cell1	1184	0.648713425961195	0.772727272727273
Cell1	1186	0.662707226028	0.757575757575758
Cell1	1188	0.657222218966639	0.757575757575758
Cell1	1190	0.653917150609152	0.772727272727273
Cell1	1192	0.66437734035758	0.742424242424242
Cell1	1194	0.655563824737616	0.757575757575758
Cell1	1196	0.647600016408141	0.666666666666667
Cell1	1198	0.670993337122833	0.742424242424242
Cell1	1200	0.657245659167756	0.727272727272727
Cell1	1202	0.663832355681612	0.696969696969697
Cell1	1204	0.648695845810357	0.681818181818182
Cell1	1206	0.657761343592328	0.681818181818182
Cell1	1208	0.631648959548073	0.727272727272727
Cell1	1210	0.651737211905278	0.696969696969697
Cell1	1212	0.656108809413585	0.666666666666667
Cell1	1214	0.648701705860636	0.696969696969697
Cell1	1216	0.685830984429847	0.666666666666667
Cell1	1218	0.668514535854718	0.727272727272727
Cell1	1220	0.656132249614702	0.727272727272727
Cell1	1222	0.654766857899641	0.681818181818182
Cell1	1224	0.651461789542154	0.712121212121212
Cell1	1226	0.65393473075999	0.727272727272727
Cell1	1228	0.654216013173393	0.651515151515151
Cell1	1230	0.652557618944371	0.681818181818182
Cell1	1232	0.644845792776902	0.742424242424242
Cell1	1234	0.655845107151019	0.606060606060606
Cell1	1236	0.64760587645842	0.681818181818182
Cell1	1238	0.657233939067197	0.727272727272727
Cell1	1240	0.639073643251859	0.757575757575758
Cell1	1242	0.650084677726535	0.712121212121212
Cell1	1244	0.651731351854999	0.712121212121212
Cell1	1246	0.638804080939015	0.787878787878788
Cell1	1248	0.646779609369048	0.848484848484849
Cell1	1250	0.656671374240391	0.772727272727273
Cell1	1252	0.648150861134389	0.712121212121212
Cell1	1254	0.669065380580966	0.787878787878788
Cell1	1256	0.680334257267927	0.742424242424242
Cell1	1258	0.651461789542155	0.772727272727273
Cell1	1260	0.656407671977826	0.712121212121212
Cell1	1262	0.664371480307301	0.666666666666667
Cell1	1264	0.670717914759709	0.696969696969697
Cell1	1266	0.640714457330044	0.681818181818182
Cell1	1268	0.671790303960808	0.696969696969697
Cell1	1270	0.643755823424965	0.727272727272727
Cell1	1272	0.644570370413778	0.681818181818182
Cell1	1274	0.644294948050654	0.712121212121212
Cell1	1276	0.672903713513862	0.712121212121212
Cell1	1278	0.674550387642326	0.651515151515151
Cell1	1280	0.667131563988819	0.666666666666667
Cell1	1282	0.661083992100652	0.803030303030303
Cell1	1284	0.648426283497512	0.742424242424242
Cell1	1286	0.658599330782258	0.666666666666667
Cell1	1288	0.663551073268209	0.666666666666667
Cell1	1290	0.64401952568753	0.681818181818182
Cell1	1292	0.629170158279958	0.742424242424242
Cell1	1294	0.645660339765716	0.727272727272727
Cell1	1296	0.666586579312851	0.696969696969697
Cell1	1298	0.643462820911003	0.666666666666667
Cell1	1300	0.646217044542242	0.681818181818182
Cell1	1302	0.649229110385767	0.681818181818182
Cell1	1304	0.650067097575697	0.696969696969697
Cell1	1306	0.639894050290951	0.696969696969697
Cell1	1308	0.633834758302226	0.666666666666667
Cell1	1310	0.644851652827181	0.666666666666667
Cell1	1312	0.641271162106571	0.651515151515151
Cell1	1314	0.659706880285033	0.696969696969697
Cell1	1316	0.645402497553429	0.696969696969697
Cell1	1318	0.636870264346868	0.666666666666667
Cell1	1320	0.654749277748803	0.666666666666667
Cell1	1322	0.650096397827094	0.696969696969697
Cell1	1324	0.647055031732172	0.636363636363636
Cell1	1326	0.646492466905366	0.742424242424242
Cell1	1328	0.663556933318488	0.666666666666667
Cell1	1330	0.665479029810076	0.696969696969697
Cell1	1332	0.643216698799276	0.651515151515151
Cell1	1334	0.652018494318681	0.636363636363636
Cell1	1336	0.641822006832818	0.636363636363636
Cell1	1338	0.634116040715629	0.666666666666667
Cell1	1340	0.643744103324407	0.681818181818182
Cell1	1342	0.638253236212767	0.712121212121212
Cell1	1344	0.637708251536798	0.666666666666667
Cell1	1346	0.640450755067479	0.681818181818182
Cell1	1348	0.634127760816188	0.696969696969697
Cell1	1350	0.650910944815907	0.621212121212121
Cell1	1352	0.644306668151213	0.636363636363636
Cell1	1354	0.655581404888454	0.636363636363636
Cell1	1356	0.660802709687249	0.651515151515151
Cell1	1358	0.659988162698436	0.712121212121212
Cell1	1360	0.643749963374686	0.666666666666667
Cell1	1362	0.651450069441596	0.696969696969697
Cell1	1364	0.63083441255926	0.681818181818182
Cell1	1366	0.637139826659713	0.651515151515151
Cell1	1368	0.641822006832819	0.681818181818182
Cell1	1370	0.649258410637164	0.696969696969697
Cell1	1372	0.653917150609152	0.666666666666667
Cell1	1374	0.634690325642994	0.681818181818182
Cell1	1376	0.653665168447146	0.621212121212121
Cell1	1378	0.635247030419521	0.681818181818182
Cell1	1380	0.640187052804913	0.712121212121212
Cell1	1382	0.636600702034024	0.666666666666667
Cell2	2	1	1
Cell2	4	0.951334960431921	0.625
Cell2	6	0.913172102655129	0.75
Cell2	8	0.916648176909992	0.75
Cell2	10	0.895865690407514	0.75
Cell2	12	0.881961393388063	0.875
Cell2	14	0.829820279565121	0.75
Cell2	16	0.829820279565121	0.75
Cell2	18	0.791657421788329	0.75
Cell2	20	0.850750684120997	1
Cell2	22	0.791657421788329	0.75
Cell2	24	0.739516307965387	0.625
Cell2	26	0.701353450188596	0.75
Cell2	28	0.708305598698321	0.5
Cell2	30	0.704829524443458	0.625
Cell2	32	0.711781672953184	0.625
Cell2	34	0.722209895717772	0.625
Cell2	36	0.683973078914281	0.625
Cell2	38	0.687449153169144	0.625
Cell2	40	0.729162044227498	0.5
Cell2	42	0.71865986243621	0.625
Cell2	44	0.701353450188595	0.5
Cell2	46	0.659640559130242	0.5
Cell2	48	0.673544856149693	0.5
Cell2	50	0.673544856149693	0.5
Cell2	52	0.67006878189483	0.5
Cell2	54	0.673544856149693	0.625
Cell2	56	0.663116633385105	0.5
Cell2	58	0.624879816581614	0.5
Cell2	60	0.604097330079136	0.5
Cell2	62	0.624953775608313	0.5
Cell2	64	0.558982323792619	0.375
Cell2	66	0.534723763035278	0.375
Cell2	68	0.520819466015827	0.375
Cell2	70	0.513867317506102	0.375
Cell2	72	0.506915168996376	0.375
Cell2	74	0.590266992086384	0.5
Cell2	76	0.472154426447748	0.375
Cell2	78	0.493010871976925	0.375
Cell2	80	0.46172620368316	0.375
Cell2	82	0.513867317506102	0.5
Cell2	84	0.513793358479402	0.5
Cell2	86	0.465202277938022	0.375
Cell2	88	0.444419791435545	0.375
Cell2	90	0.46172620368316	0.375
Cell2	92	0.482582649212336	0.375
Cell2	94	0.482582649212336	0.375
Cell2	96	0.465276236964722	0.5
Cell2	98	0.472228385474447	0.5
Cell2	100	0.454774055173434	0.375
Cell2	102	0.430515494416093	0.375
Cell2	104	0.416685156423341	0.5
Cell2	106	0.392426595666001	0.375
Cell2	108	0.368020116855262	0.375
Cell2	110	0.381998372901413	0.5
Cell2	112	0.458324088454996	0.5
Cell2	114	0.374972265364988	0.375
Cell2	116	0.437541601952518	0.5
Cell2	118	0.329783300051771	0.375
Cell2	120	0.392352636639302	0.375
Cell2	122	0.309000813549294	0.375
Cell2	124	0.312476887804157	0.375
Cell2	126	0.340285481843059	0.375
Cell2	128	0.260409733007914	0.375
Cell2	130	0.32985725907847	0.5
Cell2	132	0.277790104282228	0.5
Cell2	134	0.315952962059019	0.375
Cell2	136	0.253531543524887	0.375
Cell2	138	0.277790104282228	0.375
Cell2	140	0.357665853117373	0.375
Cell2	142	0.399378744175727	0.5
Cell2	144	0.343761556097922	0.375
Cell2	146	0.19443828119222	0.375
Cell2	148	0.274240071000666	0.375
Cell2	150	0.315952962059019	0.375
Cell2	152	0.225722949485985	0.375
Cell2	154	0.197914355447082	0.5
Cell2	156	0.135418977886251	0.5
Cell2	158	0.138895052141114	0.375
Cell2	160	0.1215146808668	0.375
Cell2	162	0.190962206937357	0.375
Cell2	164	0.159751497670291	0.375
Cell2	166	0.225648990459286	0.5
Cell2	168	0.18408401745433	0.5
Cell2	170	0.107610383847349	0.125
Cell2	172	0.111086458102211	0.125
Cell2	174	0.142371126395977	0.125
Cell2	176	0.149323274905702	0.25
Cell2	178	0.156275423415428	0.25
Cell2	180	0.170179720434879	0.25
Cell2	182	0.145847200650839	0.25
Cell2	184	0.135418977886251	0.125
Cell2	186	0.111086458102211	0.125
Cell2	188	0.149323274905702	0.25
Cell2	190	0.128466829376525	0.25
Cell2	192	0.100732194364322	0.25
Cell2	194	0.0798757488351453	0.25
Cell2	196	0.100732194364322	0.25
Cell2	198	0.0937800458545966	0.25
Cell2	200	0.0972561201094593	0.25
Cell2	202	0.0590193033059685	0.25
Cell2	204	0.142371126395977	0.375
Cell2	206	0.0903039715997337	0.375
Cell2	208	0.0382368168034909	0.375
Cell2	210	0	0
Cell2	212	0.0417128910583537	0.5
Cell2	214	0.0451889653132165	0.25
Cell2	216	0.0590193033059685	0.25
Cell2	218	0.0590193033059685	0.375
Cell2	220	0.0624953775608313	0.25
Cell2	222	0.0763996745802825	0.375
Cell2	224	0.0798757488351453	0.25
Cell2	226	0.0903039715997337	0.375
Cell2	228	0.0833518230900081	0.25
Cell2	230	0.0729236003254197	0.125
Cell2	232	0.104208268619185	0.375
Cell2	234	0.0624953775608313	0.125
Cell2	236	0.0555432290511057	0.125
Cell2	238	0.0416389320316545	0.125
Cell2	240	0.0485910805413801	0.25
Cell2	242	0.0624953775608313	0.125
Cell2	244	0.0624953775608313	0.125
Cell2	246	0.0451150062865173	0.125
Cell2	248	0.0346867835219288	0.125
Cell2	250	0.0624953775608313	0.125
Cell2	252	0.0590193033059685	0.125
Cell2	254	0.0485910805413801	0.125
Cell2	256	0.0416389320316545	0.125
Cell2	258	0.0451150062865173	0.125
Cell2	260	0.0694475260705569	0.125
Cell2	262	0.0416389320316545	0.125
Cell2	264	0.0624953775608313	0.125
Cell2	266	0.0346867835219288	0.125
Cell2	268	0	0
Cell2	270	0.0208564455291768	0.125
Cell2	272	0	0
Cell2	274	0	0
Cell2	276	0.0208564455291768	0.125
Cell2	278	0	0
Cell2	280	0.0139042970194512	0.125
Cell2	282	0.0208564455291768	0.125
Cell2	284	0.0312846682937652	0.125
Cell2	286	0.017380371274314	0.125
Cell2	288	0	0
Cell2	290	0.0278085940389024	0.125
Cell2	292	0.0485910805413801	0.125
Cell2	294	0	0
Cell2	296	0.00695214850972561	0.125
Cell2	298	0	0
Cell2	300	0	0
Cell2	302	0	0
Cell2	304	0.0208564455291768	0.125
Cell2	306	0.0104282227645884	0.125
Cell2	308	0.00695214850972561	0.125
Cell2	310	0	0
Cell2	312	0	0
Cell2	314	0	0
Cell2	316	0	0
Cell2	318	0	0
Cell2	320	0.0104282227645884	0.125
Cell2	322	0	0
Cell2	324	0	0
Cell2	326	0	0
Cell2	328	0	0
Cell2	330	0	0
Cell2	332	0	0
Cell2	334	0	0
Cell2	336	0	0
Cell2	338	0	0
Cell2	340	0	0
Cell2	342	0.017380371274314	0.125
Cell2	344	0.0729236003254197	0.125
Cell2	346	0.0763996745802825	0.125
Cell2	348	0.0624953775608313	0.125
Cell2	350	0.0659714518156941	0.125
Cell2	352	0.0590193033059685	0.125
Cell2	354	0.0624953775608313	0.125
Cell2	356	0.0659714518156941	0.125
Cell2	358	0.0659714518156941	0.125
Cell2	360	0.0659714518156941	0.125
Cell2	362	0.0485910805413801	0.125
Cell2	364	0.0763996745802825	0.125
Cell2	366	0.0624953775608313	0.125
Cell2	368	0.0624953775608313	0.125
Cell2	370	0.0694475260705569	0.125
Cell2	372	0.0624953775608313	0.125
Cell2	374	0.0590193033059685	0.125
Cell2	376	0.0624953775608313	0.125
Cell2	378	0.0659714518156941	0.125
Cell2	380	0.0694475260705569	0.125
Cell2	382	0.0590193033059685	0.125
Cell2	384	0.0659714518156941	0.125
Cell2	386	0.0624953775608313	0.125
Cell2	388	0.0729236003254197	0.125
Cell2	390	0.0590193033059685	0.125
Cell2	392	0.0590193033059685	0.125
Cell2	394	0.0659714518156941	0.125
Cell2	396	0.0659714518156941	0.125
Cell2	398	0.0590193033059685	0.125
Cell2	400	0.0555432290511057	0.125
Cell2	402	0.0659714518156941	0.125
Cell2	404	0.0624953775608313	0.125
Cell2	406	0.0590193033059685	0.125
Cell2	408	0.0624953775608313	0.125
Cell2	410	0.0590193033059685	0.125
Cell2	412	0.0659714518156941	0.125
Cell2	414	0.0555432290511057	0.125
Cell2	416	0.0555432290511057	0.125
Cell2	418	0.0520671547962429	0.125
Cell2	420	0.0555432290511057	0.125
Cell2	422	0	0
Cell2	424	0	0
Cell2	426	0	0
Cell2	428	0	0
Cell2	430	0	0
Cell2	432	0	0
Cell2	434	0	0
Cell2	436	0	0
Cell2	438	0	0
Cell2	440	0	0
Cell2	442	0	0
Cell2	444	0	0
Cell2	446	0	0
Cell2	448	0	0
Cell2	450	0	0
Cell2	452	0	0
Cell2	454	0	0
Cell2	456	0	0
Cell2	458	0	0
Cell2	460	0	0
Cell2	462	0	0
Cell2	464	0	0
Cell2	466	0	0
Cell2	468	0	0
Cell2	470	0	0
Cell2	472	0	0
Cell2	474	0	0
Cell2	476	0	0
Cell2	478	0	0
Cell2	480	0	0
Cell2	482	0	0
Cell2	484	0.0104282227645884	0.125
Cell2	486	0	0
Cell2	488	0	0
Cell2	490	0.00695214850972561	0.125
Cell2	492	0	0
Cell2	494	0	0
Cell2	496	0	0
Cell2	498	0	0
Cell2	500	0	0
Cell2	502	0	0
Cell2	504	0.00695214850972561	0.125
Cell2	506	0	0
Cell2	508	0	0
Cell2	510	0	0
Cell2	512	0	0
Cell2	514	0	0
Cell2	516	0	0
Cell2	518	0	0
Cell2	520	0	0
Cell2	522	0	0
Cell2	524	0	0
Cell2	526	0	0
Cell2	528	0	0
Cell2	530	0	0
Cell2	532	0	0
Cell2	534	0	0
Cell2	536	0	0
Cell2	538	0	0
Cell2	540	0	0
Cell2	542	0	0
Cell2	544	0	0
Cell2	546	0	0
Cell2	548	0	0
Cell2	550	0	0
Cell2	552	0.00695214850972561	0.125
Cell2	554	0	0
Cell2	556	0	0
Cell2	558	0	0
Cell2	560	0	0
Cell2	562	0	0
Cell2	564	0	0
Cell2	566	0	0
Cell2	568	0	0
Cell2	570	0	0
Cell2	572	0	0
Cell2	574	0	0
Cell2	576	0	0
Cell2	578	0	0
Cell2	580	0	0
Cell2	582	0.00695214850972561	0.125
Cell2	584	0.00695214850972561	0.125
Cell2	586	0	0
Cell2	588	0	0
Cell2	590	0.0139042970194512	0.25
Cell2	592	0	0
Cell2	594	0.0139042970194512	0.25
Cell2	596	0	0
Cell2	598	0	0
Cell2	600	0	0
Cell2	602	0	0
Cell2	604	0	0
Cell2	606	0.00695214850972561	0.125
Cell2	608	0.0104282227645884	0.125
Cell2	610	0.0104282227645884	0.125
Cell2	612	0.00695214850972561	0.125
Cell2	614	0.00695214850972561	0.125
Cell2	616	0.0139042970194512	0.125
Cell2	618	0.017380371274314	0.125
Cell2	620	0.0208564455291768	0.25
Cell2	622	0.017380371274314	0.25
Cell2	624	0.0417128910583537	0.375
Cell2	626	0.0208564455291768	0.25
Cell2	628	0.0347607425486281	0.25
Cell2	630	0.0382368168034909	0.25
Cell2	632	0.0382368168034909	0.25
Cell2	634	0.0312846682937652	0.25
Cell2	636	0.0451889653132165	0.375
Cell2	638	0.0382368168034909	0.25
Cell2	640	0.0347607425486281	0.25
Cell2	642	0.0382368168034909	0.25
Cell2	644	0.0520671547962429	0.25
Cell2	646	0.0555432290511057	0.25
Cell2	648	0.0451889653132165	0.25
Cell2	650	0.0555432290511057	0.25
Cell2	652	0.0590193033059685	0.25
Cell2	654	0.0451889653132165	0.25
Cell2	656	0.0417128910583537	0.25
Cell2	658	0.0590193033059685	0.375
Cell2	660	0.0521411138229421	0.375
Cell2	662	0.0659714518156941	0.25
Cell2	664	0.0417128910583537	0.375
Cell2	666	0.0451889653132165	0.25
Cell2	668	0.0694475260705569	0.375
Cell2	670	0.0417128910583537	0.25
Cell2	672	0.0521411138229421	0.375
Cell2	674	0.0555432290511057	0.375
Cell2	676	0.0486650395680793	0.375
Cell2	678	0.0624953775608313	0.5
Cell2	680	0.0521411138229421	0.375
Cell2	682	0.0659714518156941	0.5
Cell2	684	0.0660454108423933	0.5
Cell2	686	0.0694475260705569	0.5
Cell2	688	0.104208268619185	0.625
Cell2	690	0.0660454108423933	0.5
Cell2	692	0.0417128910583537	0.375
Cell2	694	0.0556171880778049	0.375
Cell2	696	0.104208268619185	0.75
Cell2	698	0.0763996745802825	0.375
Cell2	700	0.0590193033059685	0.25
Cell2	702	0.100732194364322	0.5
Cell2	704	0.0659714518156941	0.375
Cell2	706	0.0868278973448709	0.625
Cell2	708	0.0937060868278973	0.375
Cell2	710	0.0971821610827601	0.375
Cell2	712	0.100658235337623	0.5
Cell2	714	0.0971821610827601	0.625
Cell2	716	0.0729236003254197	0.5
Cell2	718	0.0624953775608313	0.375
Cell2	720	0.0903039715997337	0.5
Cell2	722	0.118112565638636	0.625
Cell2	724	0.0937800458545965	0.5
Cell2	726	0.0868278973448709	0.5
Cell2	728	0.0798757488351453	0.5
Cell2	730	0.0590193033059685	0.5
Cell2	732	0.0799497078618445	0.75
Cell2	734	0.0937800458545965	0.5
Cell2	736	0.0937800458545966	0.625
Cell2	738	0.111160417128911	0.625
Cell2	740	0.0486650395680793	0.5
Cell2	742	0.0625693365875305	0.375
Cell2	744	0.0729236003254197	0.25
Cell2	746	0.0798757488351453	0.5
Cell2	748	0.086827897344871	0.625
Cell2	750	0.107758301900747	0.75
Cell2	752	0.0937800458545966	0.75
Cell2	754	0.0486650395680793	0.375
Cell2	756	0.118112565638636	1
Cell2	758	0.118112565638636	1
Cell2	760	0.0729975593521189	0.5
Cell2	762	0.0833518230900081	0.625
Cell2	764	0.0938540048812958	0.75
Cell2	766	0.15982545669699	1.125
Cell2	768	0.0972561201094593	0.875
Cell2	770	0.107758301900747	0.875
Cell2	772	0.107758301900747	0.75
Cell2	774	0.145921159677539	1
Cell2	776	0.156127505362029	0.5
Cell2	778	0.145921159677539	1
Cell2	780	0.107610383847349	0.625
Cell2	782	0.111160417128911	0.875
Cell2	784	0.121588639893499	0.75
Cell2	786	0.124990755121663	0.875
Cell2	788	0.128540788403225	1.125
Cell2	790	0.1215146808668	0.875
Cell2	792	0.13549293691295	0.875
Cell2	794	0.114636491383773	0.625
Cell2	796	0.118186524665335	0.75
Cell2	798	0.0868278973448709	0.625
Cell2	800	0.100806153391021	1
Cell2	802	0.0903779306264329	0.625
Cell2	804	0.0937800458545965	0.625
Cell2	806	0.104208268619185	0.625
Cell2	808	0.114636491383773	0.75
Cell2	810	0.0937800458545966	0.625
Cell2	812	0.0903779306264329	0.875
Cell2	814	0.138895052141114	0.875
Cell2	816	0.156349382442127	1.125
Cell2	818	0.180607943199467	1.125
Cell2	820	0.149323274905702	0.75
Cell2	822	0.114636491383773	0.5
Cell2	824	0.15982545669699	1
Cell2	826	0.128466829376525	0.5
Cell2	828	0.163301530951853	1
Cell2	830	0.0937800458545965	0.5
Cell2	832	0.118112565638636	0.875
Cell2	834	0.152799349160565	1.125
Cell2	836	0.142371126395977	0.5
Cell2	838	0.166703646180016	1
Cell2	840	0.142445085422676	1
Cell2	842	0.170253679461578	1.25
Cell2	844	0.177205827971304	1.375
Cell2	846	0.170179720434879	1
Cell2	848	0.191036165964056	0.875
Cell2	850	0.163301530951853	1.125
Cell2	852	0.13549293691295	1.125
Cell2	854	0.149323274905702	0.875
Cell2	856	0.180755861252866	1.875
Cell2	858	0.163227571925153	1
Cell2	860	0.166703646180016	1
Cell2	862	0.18408401745433	1.125
Cell2	864	0.156275423415428	1
Cell2	866	0.187634050735892	1.375
Cell2	868	0.180681902226167	1
Cell2	870	0.163227571925153	1
Cell2	872	0.191110124990755	1.25
Cell2	874	0.177205827971304	1.125
Cell2	876	0.197988314473782	1.125
Cell2	878	0.194512240218919	0.75
Cell2	880	0.197988314473782	0.875
Cell2	882	0.222320834257821	1.25
Cell2	884	0.187634050735892	1.125
Cell2	886	0.211892611493233	1
Cell2	888	0.170179720434879	0.375
Cell2	890	0.218844760002958	0.875
Cell2	892	0.218844760002958	1.25
Cell2	894	0.218844760002958	1.125
Cell2	896	0.253605502551586	1.5
Cell2	898	0.246653354041861	1.25
Cell2	900	0.222320834257821	1
Cell2	902	0.194512240218919	0.875
Cell2	904	0.260631610088011	1.375
Cell2	906	0.243177279786998	1.25
Cell2	908	0.239701205532135	0.875
Cell2	910	0.236151172250573	1.125
Cell2	912	0.232823016049109	1.125
Cell2	914	0.22239479328452	1.125
Cell2	916	0.250129428296724	1.25
Cell2	918	0.298646549811404	1.375
Cell2	920	0.187634050735892	1.125
Cell2	922	0.246653354041861	1.375
Cell2	924	0.330005177131869	1.75
Cell2	926	0.243177279786998	1.75
Cell2	928	0.274535907107462	1.625
Cell2	930	0.257155535833148	1.5
Cell2	932	0.302196583092966	1.5
Cell2	934	0.270837955772502	1.375
Cell2	936	0.260557651061312	1.75
Cell2	938	0.260483692034613	1.5
Cell2	940	0.270911914799201	1.125
Cell2	942	0.25700761777975	1.125
Cell2	944	0.326455143850307	1.125
Cell2	946	0.298720508838104	1.375
Cell2	948	0.32993121810517	1.375
Cell2	950	0.312550846830856	1.625
Cell2	952	0.284816211818652	1.625
Cell2	954	0.340359440869758	1.25
Cell2	956	0.409880925967014	1.875
Cell2	958	0.326455143850307	1.375
Cell2	960	0.36824199393536	2
Cell2	962	0.364691960653798	1.625
Cell2	964	0.368168034908661	1.5
Cell2	966	0.371644109163523	1.375
Cell2	968	0.32993121810517	1.625
Cell2	970	0.350861622661046	2
Cell2	972	0.406404851712151	2.25
Cell2	974	0.392426595666001	2.125
Cell2	976	0.350787663634347	1.125
Cell2	978	0.437689520005917	2.375
Cell2	980	0.399452703202426	1.875
Cell2	982	0.455069891280231	2
Cell2	984	0.385548406182975	2
Cell2	986	0.361215886398935	1.5
Cell2	988	0.36824199393536	2.125
Cell2	990	0.371644109163523	1.625
Cell2	992	0.434213445751054	2.375
Cell2	994	0.368168034908661	1.5
Cell2	996	0.427187338214629	2
Cell2	998	0.389098439464537	1.875
Cell2	1000	0.302270542119666	1.625
Cell2	1002	0.410028844020413	2.125
Cell2	1004	0.427261297241328	2.375
Cell2	1006	0.406404851712151	1.5
Cell2	1008	0.486354559573996	2.125
Cell2	1010	0.423711263959766	2.125
Cell2	1012	0.395902669920864	1.875
Cell2	1014	0.454995932253532	2.25
Cell2	1016	0.472524221581244	2.5
Cell2	1018	0.451593817025368	2
Cell2	1020	0.354337696915909	1.75
Cell2	1022	0.361215886398935	2
Cell2	1024	0.399600621255824	2.25
Cell2	1026	0.406478810738851	2.125
Cell2	1028	0.444567709488943	2.375
Cell2	1030	0.413283041195178	2.25
Cell2	1032	0.461948080763257	1.875
Cell2	1034	0.461948080763257	2.625
Cell2	1036	0.399526662229125	1.75
Cell2	1038	0.402854818430589	1.875
Cell2	1040	0.371718068190223	2.125
Cell2	1042	0.406404851712152	1.875
Cell2	1044	0.368168034908661	2.125
Cell2	1046	0.371718068190223	2
Cell2	1048	0.402928777457289	2.5
Cell2	1050	0.430737371496191	2.375
Cell2	1052	0.458545965535094	2.75
Cell2	1054	0.427187338214629	2.75
Cell2	1056	0.455069891280231	2.625
Cell2	1058	0.43081133052289	2.375
Cell2	1060	0.395976628947563	2
Cell2	1062	0.402928777457289	1.875
Cell2	1064	0.458472006508394	2.5
Cell2	1066	0.489904592855558	2.625
Cell2	1068	0.500110938540049	2.625
Cell2	1070	0.444493750462244	2.25
Cell2	1072	0.534871681088677	2.375
Cell2	1074	0.493232749057022	2.25
Cell2	1076	0.475852377782708	2
Cell2	1078	0.437689520005917	2.5
Cell2	1080	0.3925005546927	2.375
Cell2	1082	0.46542415501812	2.75
Cell2	1084	0.455069891280231	2.375
Cell2	1086	0.423785222986465	2.75
Cell2	1088	0.461800162709859	2.625
Cell2	1090	0.472376303527846	2.875
Cell2	1092	0.465498114044819	2.75
Cell2	1094	0.534871681088677	2.75
Cell2	1096	0.569632423637305	2.75
Cell2	1098	0.541749870571703	2.625
Cell2	1100	0.521041343095925	2.625
Cell2	1102	0.500258856593447	2.875
Cell2	1104	0.541823829598403	2.75
Cell2	1106	0.541897788625102	3.125
Cell2	1108	0.510465202277938	2.625
Cell2	1110	0.538421714370239	3
Cell2	1112	0.573108497892168	2.75
Cell2	1114	0.594038902448044	2.875
Cell2	1116	0.541897788625102	3.125
Cell2	1118	0.517491309814363	2.75
Cell2	1120	0.580060646401893	3.125
Cell2	1122	0.618297463205384	3.25
Cell2	1124	0.52799349160565	2.875
Cell2	1126	0.562680275127579	3
Cell2	1128	0.500332815620146	3.125
Cell2	1130	0.545299903853265	2.75
Cell2	1132	0.496782782338584	2.875
Cell2	1134	0.587012794911619	3.375
Cell2	1136	0.458472006508394	2.375
Cell2	1138	0.496782782338584	2.75
Cell2	1140	0.510539161304637	2.75
Cell2	1142	0.486280600547297	2.625
Cell2	1144	0.534945640115376	2.625
Cell2	1146	0.545299903853265	2.625
Cell2	1148	0.5140152355595	2.625
Cell2	1150	0.54862806005473	2.125
Cell2	1152	0.486206641520598	2.125
Cell2	1154	0.48968271577546	2.75
Cell2	1156	0.548702019081429	2.875
Cell2	1158	0.590414910139783	2.75
Cell2	1160	0.479254493010872	2.25
Cell2	1162	0.545373862879965	2.625
Cell2	1164	0.573182456918867	2.875
Cell2	1166	0.576510613120331	2.875
Cell2	1168	0.621625619406849	3
Cell2	1170	0.58693883588492	2.125
Cell2	1172	0.736188151763923	2.75
Cell2	1174	0.652910287700614	2.25
Cell2	1176	0.534797722061978	2.5
Cell2	1178	0.541823829598403	2.375
Cell2	1180	0.632053842171437	2.625
Cell2	1182	0.656238443902078	2.125
Cell2	1184	0.666740625693366	2.25
Cell2	1186	0.711929591006582	2.5
Cell2	1188	0.736262110790622	3
Cell2	1190	0.704977442496857	2.875
Cell2	1192	0.705125360550255	2.75
Cell2	1194	0.729162044227498	2.5
Cell2	1196	0.684194955994379	3.25
Cell2	1198	0.715405665261445	2.875
Cell2	1200	0.614599511870424	2.5
Cell2	1202	0.656312402928777	2.5
Cell2	1204	0.718807780489609	2.75
Cell2	1206	0.743140300273648	3.125
Cell2	1208	0.701427409215295	3.25
Cell2	1210	0.649360254419052	2.625
Cell2	1212	0.725685969972635	2.625
Cell2	1214	0.694623178758967	2.75
Cell2	1216	0.760446712521263	2.625
Cell2	1218	0.757192515346498	3.125
Cell2	1220	0.652762369647216	2.25
Cell2	1222	0.635455957399601	2.25
Cell2	1224	0.632053842171437	2.5
Cell2	1226	0.711855631979883	3
Cell2	1228	0.656460320982176	2.5
Cell2	1230	0.614673470897123	2.625
Cell2	1232	0.639005990681162	2.5
Cell2	1234	0.673766733229791	3.125
Cell2	1236	0.680644922712817	2.875
Cell2	1238	0.656386361955477	2.5
Cell2	1240	0.68412099696768	3
Cell2	1242	0.694623178758968	2.625
Cell2	1244	0.68412099696768	2.625
Cell2	1246	0.739812144072184	3.125
Cell2	1248	0.645958139190888	2.75
Cell2	1250	0.691147104504105	3
Cell2	1252	0.788403224613564	3.625
Cell2	1254	0.687744989275941	3.125
Cell2	1256	0.715405665261445	2.625
Cell2	1258	0.736336069817321	3.125
Cell2	1260	0.698247171067229	2.875
Cell2	1262	0.666814584720065	2.875
Cell2	1264	0.677316766511353	2.75
Cell2	1266	0.666888543746764	2.75
Cell2	1268	0.694623178758967	2.875
Cell2	1270	0.725907847052733	2.875
Cell2	1272	0.798757488351453	3.125
Cell2	1274	0.836920346128245	3.25
Cell2	1276	0.937726499519266	3.625
Cell2	1278	0.902965756970638	3.75
Cell2	1280	0.85422675837586	3.375
Cell2	1282	0.819539974853931	3
Cell2	1284	0.888987500924488	3.625
Cell2	1286	0.875083203905037	3.25
Cell2	1288	0.857850750684121	3.25
Cell2	1290	0.72243177279787	3
Cell2	1292	0.864802899193846	3.75
Cell2	1294	0.850972561201095	3.5
Cell2	1296	0.909769987426965	3.375
Cell2	1298	0.885733303749723	3.625
Cell2	1300	0.892759411286147	3.875
Cell2	1302	0.899637600769174	4
Cell2	1304	0.854448635455957	3.375
Cell2	1306	0.871533170623474	3
Cell2	1308	0.802381480659714	3.625
Cell2	1310	0.910065823533762	3.75
Cell2	1312	0.892611493232749	4
Cell2	1314	0.812661785370904	3.125
Cell2	1316	0.871607129650174	3.5
Cell2	1318	0.788477183640263	3.125
Cell2	1320	1.00384586938836	4.125
Cell2	1322	1.00710006656312	3.25
Cell2	1324	0.944678648028992	4
Cell2	1326	0.948080763257155	3.5
Cell2	1328	0.899563641742475	3.875
Cell2	1330	0.923896161526514	4
Cell2	1332	0.923896161526514	3.875
Cell2	1334	0.958656904075142	4.625
Cell2	1336	1.01065009984469	4.125
Cell2	1338	0.955254788846979	4.25
Cell2	1340	1.03490866060203	3.875
Cell2	1342	0.982841505805783	3.875
Cell2	1344	0.906589749278899	3.875
Cell2	1346	0.996745802825235	3.125
Cell2	1348	0.948228681310554	3.75
Cell2	1350	0.979365431550921	3.75
Cell2	1352	0.972413283041195	3.5
Cell2	1354	1.03831077583019	3.75
Cell2	1356	0.986317580060646	3.625
Cell2	1358	0.885437467642926	2.875
Cell2	1360	0.909917905480364	3.5
Cell2	1362	1.09045188965313	3.875
Cell2	1364	0.986317580060646	3.875
Cell2	1366	1.1217365579469	4.5
Cell2	1368	0.986317580060646	3.625
Cell2	1370	0.993269728570372	3.5
Cell2	1372	1.06619332889579	3.5
Cell2	1374	1.01072405887139	3.875
Cell2	1376	1.09067376673323	4.125
Cell2	1378	0.99341764662377	3.625
Cell2	1380	1.07994970786184	3.625
Cell2	1382	1.10088011241772	4.5
Cell3	2	1	1
Cell3	4	0.987059438170638	1.05555555555556
Cell3	6	0.898324157055017	0.962962962962963
Cell3	8	0.817224611180324	0.888888888888889
Cell3	10	0.732347385765382	0.907407407407407
Cell3	12	0.685046015351846	0.703703703703704
Cell3	14	0.747257163525298	0.666666666666667
Cell3	16	0.703934413053088	0.648148148148148
Cell3	18	0.583169232005787	0.62962962962963
Cell3	20	0.700116545432624	0.722222222222222
Cell3	22	0.590644214925852	0.592592592592593
Cell3	24	0.518908491741349	0.611111111111111
Cell3	26	0.534059397982558	0.574074074074074
Cell3	28	0.586866535385604	0.555555555555556
Cell3	30	0.515171000281316	0.407407407407407
Cell3	32	0.586946911546035	0.518518518518518
Cell3	34	0.507655829281035	0.537037037037037
Cell3	36	0.520837519591689	0.5
Cell3	38	0.511473696901499	0.481481481481481
Cell3	40	0.532210746292649	0.462962962962963
Cell3	42	0.469879033878551	0.333333333333333
Cell3	44	0.443435277096813	0.314814814814815
Cell3	46	0.475505365108708	0.5
Cell3	48	0.49632279066029	0.462962962962963
Cell3	50	0.4736567134188	0.388888888888889
Cell3	52	0.411445565245348	0.518518518518518
Cell3	54	0.437849133946871	0.388888888888889
Cell3	56	0.441586625406904	0.444444444444444
Cell3	58	0.373628581762649	0.351851851851852
Cell3	60	0.369891090302616	0.333333333333333
Cell3	62	0.362295543141904	0.296296296296296
Cell3	64	0.335891974440381	0.314814814814815
Cell3	66	0.3283768034401	0.407407407407407
Cell3	68	0.317003576739139	0.259259259259259
Cell3	70	0.320821444359603	0.259259259259259
Cell3	72	0.315114736969015	0.351851851851852
Cell3	74	0.31708395289957	0.351851851851852
Cell3	76	0.328296427279669	0.277777777777778
Cell3	78	0.347184824980911	0.296296296296296
Cell3	80	0.343487521601093	0.314814814814815
Cell3	82	0.283084837037335	0.259259259259259
Cell3	84	0.335891974440381	0.296296296296296
Cell3	86	0.351002692601374	0.37037037037037
Cell3	88	0.284853112566813	0.222222222222222
Cell3	90	0.31515492504923	0.333333333333333
Cell3	92	0.29248884780774	0.203703703703704
Cell3	94	0.296306715428204	0.296296296296296
Cell3	96	0.28312502511755	0.259259259259259
Cell3	98	0.266085279106217	0.240740740740741
Cell3	100	0.252863400715348	0.240740740740741
Cell3	102	0.239601334244263	0.148148148148148
Cell3	104	0.247196881404975	0.203703703703704
Cell3	106	0.247196881404975	0.166666666666667
Cell3	108	0.25852992002572	0.240740740740741
Cell3	110	0.218783908692682	0.12962962962963
Cell3	112	0.177349997990596	0.185185185185185
Cell3	114	0.211308925772616	0.185185185185185
Cell3	116	0.209420086002492	0.240740740740741
Cell3	118	0.198127235461962	0.203703703703704
Cell3	120	0.160390628139694	0.203703703703704
Cell3	122	0.171763854840654	0.203703703703704
Cell3	124	0.14720893782904	0.222222222222222
Cell3	126	0.139693766828759	0.222222222222222
Cell3	128	0.149137965679379	0.185185185185185
Cell3	130	0.111361170276896	0.111111111111111
Cell3	132	0.156693324759876	0.314814814814815
Cell3	134	0.166097335530282	0.296296296296296
Cell3	136	0.147168749748824	0.166666666666667
Cell3	138	0.117027689587268	0.185185185185185
Cell3	140	0.107623678816863	0.203703703703704
Cell3	142	0.132138407748262	0.277777777777778
Cell3	144	0.118916529357393	0.185185185185185
Cell3	146	0.147249125909255	0.314814814814815
Cell3	148	0.151026805449504	0.240740740740741
Cell3	150	0.113209821966805	0.12962962962963
Cell3	152	0.126471888437889	0.166666666666667
Cell3	154	0.133987059438171	0.166666666666667
Cell3	156	0.115138849817144	0.148148148148148
Cell3	158	0.135956275368726	0.222222222222222
Cell3	160	0.111361170276896	0.185185185185185
Cell3	162	0.071695535104288	0.0925925925925926
Cell3	164	0.0962504521159024	0.148148148148148
Cell3	166	0.128400916288229	0.240740740740741
Cell3	168	0.113290198127235	0.166666666666667
Cell3	170	0.145360286139131	0.277777777777778
Cell3	172	0.113290198127235	0.203703703703704
Cell3	174	0.0905839328055298	0.111111111111111
Cell3	176	0.133987059438171	0.148148148148148
Cell3	178	0.105694650966523	0.12962962962963
Cell3	180	0.0698468834143793	0.12962962962963
Cell3	182	0.0736245629546276	0.148148148148148
Cell3	184	0.0755134027247518	0.12962962962963
Cell3	186	0.0830285737250331	0.12962962962963
Cell3	188	0.0773620544146606	0.111111111111111
Cell3	190	0.0906241208857452	0.111111111111111
Cell3	192	0.0622915243338825	0.111111111111111
Cell3	194	0.0547763533336012	0.166666666666667
Cell3	196	0.0509986737933529	0.12962962962963
Cell3	198	0.0622915243338826	0.12962962962963
Cell3	200	0.0358879556323594	0.111111111111111
Cell3	202	0.041554474942732	0.0925925925925926
Cell3	204	0.0453321544829803	0.148148148148148
Cell3	206	0.0528473254832616	0.0925925925925926
Cell3	208	0.0491098340232287	0.0925925925925926
Cell3	210	0.0585540328738496	0.111111111111111
Cell3	212	0.05662500502351	0.111111111111111
Cell3	214	0.0604428726439738	0.12962962962963
Cell3	216	0.0321102760921111	0.0925925925925926
Cell3	218	0.0453321544829803	0.111111111111111
Cell3	220	0.05662500502351	0.0925925925925926
Cell3	222	0.0396254470923924	0.0740740740740741
Cell3	224	0.0736245629546276	0.148148148148148
Cell3	226	0.0358879556323594	0.0555555555555556
Cell3	228	0.0264437567817385	0.0740740740740741
Cell3	230	0.0622915243338825	0.0740740740740741
Cell3	232	0.0377767954024836	0.0925925925925926
Cell3	234	0.041554474942732	0.12962962962963
Cell3	236	0.0339991158622352	0.0740740740740741
Cell3	238	0.0339991158622352	0.0740740740740741
Cell3	240	0.0698468834143793	0.148148148148148
Cell3	242	0.0283325965518627	0.0740740740740741
Cell3	244	0.035847767552144	0.0740740740740741
Cell3	246	0.0698468834143793	0.12962962962963
Cell3	248	0.0282924084716473	0.0185185185185185
Cell3	250	0.0339589277820198	0.037037037037037
Cell3	252	0.0736245629546276	0.166666666666667
Cell3	254	0.0773620544146606	0.0925925925925926
Cell3	256	0.0264437567817385	0.0555555555555556
Cell3	258	0.0641803641040067	0.0925925925925926
Cell3	260	0.0321102760921111	0.0925925925925926
Cell3	262	0.0377366073222682	0.0740740740740741
Cell3	264	0.0622915243338825	0.148148148148148
Cell3	266	0.0472209942531045	0.0925925925925926
Cell3	268	0.0415142868625166	0.0740740740740741
Cell3	270	0.0528473254832616	0.0740740740740741
Cell3	272	0.0471808061728891	0.111111111111111
Cell3	274	0.0358879556323594	0.111111111111111
Cell3	276	0.0245549170116143	0.0925925925925926
Cell3	278	0.0302214363219869	0.0925925925925926
Cell3	280	0.0283325965518627	0.0740740740740741
Cell3	282	0.0132218783908693	0.037037037037037
Cell3	284	0.0302214363219869	0.0555555555555556
Cell3	286	0.0282924084716473	0.0185185185185185
Cell3	288	0.0434031266326407	0.0740740740740741
Cell3	290	0.00755535908049672	0.037037037037037
Cell3	292	0.0132218783908693	0.037037037037037
Cell3	294	0.0132218783908693	0.0555555555555556
Cell3	296	0.0094441988506209	0.0185185185185185
Cell3	298	0.0169995579311176	0.037037037037037
Cell3	300	0.0188883977012418	0.0740740740740741
Cell3	302	0.0113330386207451	0.037037037037037
Cell3	304	0.00755535908049672	0.0185185185185185
Cell3	306	0.00755535908049672	0.037037037037037
Cell3	308	0.0188883977012418	0.0740740740740741
Cell3	310	0	0
Cell3	312	0	0
Cell3	314	0.00377767954024836	0.0185185185185185
Cell3	316	0.0094441988506209	0.0185185185185185
Cell3	318	0.0283325965518627	0.0925925925925926
Cell3	320	0.00755535908049672	0.0185185185185185
Cell3	322	0	0
Cell3	324	0.00377767954024836	0.0185185185185185
Cell3	326	0.00377767954024836	0.0185185185185185
Cell3	328	0.00566651931037254	0.0185185185185185
Cell3	330	0	0
Cell3	332	0.00566651931037254	0.0185185185185185
Cell3	334	0.0151107181609934	0.037037037037037
Cell3	336	0	0
Cell3	338	0.00755535908049672	0.0185185185185185
Cell3	340	0	0
Cell3	342	0	0
Cell3	344	0.020777237471366	0.0555555555555556
Cell3	346	0.0151107181609934	0.037037037037037
Cell3	348	0.00755535908049672	0.0185185185185185
Cell3	350	0	0
Cell3	352	0.0132218783908693	0.0185185185185185
Cell3	354	0.00755535908049672	0.0185185185185185
Cell3	356	0.0094441988506209	0.037037037037037
Cell3	358	0.00377767954024836	0.0185185185185185
Cell3	360	0.0094441988506209	0.037037037037037
Cell3	362	0.0377366073222682	0.0740740740740741
Cell3	364	0.0245549170116143	0.0740740740740741
Cell3	366	0.0132218783908693	0.0555555555555556
Cell3	368	0	0
Cell3	370	0.0113330386207451	0.037037037037037
Cell3	372	0.0094441988506209	0.037037037037037
Cell3	374	0.00377767954024836	0.0185185185185185
Cell3	376	0.0169995579311176	0.037037037037037
Cell3	378	0.0169995579311176	0.0185185185185185
Cell3	380	0.0132218783908693	0.0555555555555556
Cell3	382	0.020777237471366	0.0555555555555556
Cell3	384	0.0264437567817385	0.037037037037037
Cell3	386	0.0321102760921111	0.0555555555555556
Cell3	388	0.00755535908049672	0.0185185185185185
Cell3	390	0.0132218783908693	0.037037037037037
Cell3	392	0	0
Cell3	394	0	0
Cell3	396	0.0169995579311176	0.037037037037037
Cell3	398	0.00377767954024836	0.0185185185185185
Cell3	400	0.00755535908049672	0.0185185185185185
Cell3	402	0.0264437567817385	0.0740740740740741
Cell3	404	0.0188883977012418	0.037037037037037
Cell3	406	0.00755535908049672	0.037037037037037
Cell3	408	0.0132218783908693	0.0555555555555556
Cell3	410	0.0094441988506209	0.0185185185185185
Cell3	412	0	0
Cell3	414	0.0113330386207451	0.037037037037037
Cell3	416	0.00755535908049672	0.0185185185185185
Cell3	418	0	0
Cell3	420	0.00755535908049672	0.0185185185185185
Cell3	422	0	0
Cell3	424	0	0
Cell3	426	0	0
Cell3	428	0	0
Cell3	430	0	0
Cell3	432	0	0
Cell3	434	0	0
Cell3	436	0	0
Cell3	438	0	0
Cell3	440	0	0
Cell3	442	0.0151107181609934	0.037037037037037
Cell3	444	0.00377767954024836	0.0185185185185185
Cell3	446	0.0113330386207451	0.0555555555555556
Cell3	448	0.00755535908049672	0.037037037037037
Cell3	450	0.0094441988506209	0.0185185185185185
Cell3	452	0.00566651931037254	0.0185185185185185
Cell3	454	0.0339589277820198	0.0555555555555556
Cell3	456	0.0396254470923924	0.0740740740740741
Cell3	458	0.0339991158622352	0.111111111111111
Cell3	460	0.0547361652533858	0.0925925925925926
Cell3	462	0.0491098340232287	0.148148148148148
Cell3	464	0.0792910822650002	0.148148148148148
Cell3	466	0.150946429289073	0.166666666666667
Cell3	468	0.177390186070811	0.203703703703704
Cell3	470	0.179279025840936	0.259259259259259
Cell3	472	0.207651810473014	0.314814814814815
Cell3	474	0.218984849093759	0.296296296296296
Cell3	476	0.284933488727243	0.222222222222222
Cell3	478	0.294377687577864	0.222222222222222
Cell3	480	0.305670538118394	0.277777777777778
Cell3	482	0.362375919302335	0.314814814814815
Cell3	484	0.445324116866937	0.351851851851852
Cell3	486	0.45099063617731	0.314814814814815
Cell3	488	0.464212514568179	0.240740740740741
Cell3	490	0.381183940843146	0.37037037037037
Cell3	492	0.405779045934975	0.333333333333333
Cell3	494	0.443395089016597	0.296296296296296
Cell3	496	0.469879033878551	0.388888888888889
Cell3	498	0.460394646947715	0.240740740740741
Cell3	500	0.418840172004983	0.240740740740741
Cell3	502	0.50761564120082	0.314814814814815
Cell3	504	0.520757143431258	0.351851851851852
Cell3	506	0.545352248523088	0.388888888888889
Cell3	508	0.624603142707873	0.481481481481481
Cell3	510	0.635855805168187	0.351851851851852
Cell3	512	0.59434151830567	0.351851851851852
Cell3	514	0.63022947393803	0.37037037037037
Cell3	516	0.713298235743278	0.444444444444444
Cell3	518	0.652855363099304	0.351851851851852
Cell3	520	0.620825463167624	0.333333333333333
Cell3	522	0.683076799421291	0.425925925925926
Cell3	524	0.673592412490455	0.481481481481481
Cell3	526	0.711329019812723	0.388888888888889
Cell3	528	0.688662942571233	0.388888888888889
Cell3	530	0.632158501788369	0.425925925925926
Cell3	532	0.658521882409677	0.425925925925926
Cell3	534	0.620825463167624	0.351851851851852
Cell3	536	0.668006269340513	0.425925925925926
Cell3	538	0.652935739259735	0.425925925925926
Cell3	540	0.667966081260298	0.444444444444444
Cell3	542	0.618856247237069	0.351851851851852
Cell3	544	0.745328135674958	0.425925925925926
Cell3	546	0.690591970421573	0.518518518518518
Cell3	548	0.673712976731101	0.518518518518518
Cell3	550	0.626491982477997	0.425925925925926
Cell3	552	0.639673672788651	0.462962962962963
Cell3	554	0.635815617087971	0.481481481481481
Cell3	556	0.677370092030703	0.481481481481481
Cell3	558	0.607603584776755	0.5
Cell3	560	0.63967367278865	0.444444444444444
Cell3	562	0.611381264317003	0.481481481481481
Cell3	564	0.700116545432624	0.518518518518518
Cell3	566	0.694409838042037	0.537037037037037
Cell3	568	0.677450468191134	0.518518518518518
Cell3	570	0.711369207892939	0.592592592592593
Cell3	572	0.722662058433468	0.425925925925926
Cell3	574	0.783104931077442	0.444444444444444
Cell3	576	0.756580798135273	0.462962962962963
Cell3	578	0.717035727203311	0.518518518518518
Cell3	580	0.743600048225696	0.574074074074074
Cell3	582	0.75485271068601	0.592592592592593
Cell3	584	0.783064742997227	0.444444444444444
Cell3	586	0.784913394687136	0.574074074074074
Cell3	588	0.79074066631837	0.574074074074074
Cell3	590	0.768074589076879	0.611111111111111
Cell3	592	0.718964755053651	0.666666666666667
Cell3	594	0.728408953904271	0.555555555555556
Cell3	596	0.74540851183539	0.666666666666667
Cell3	598	0.728368765824056	0.5
Cell3	600	0.700116545432624	0.5
Cell3	602	0.764296909536631	0.666666666666667
Cell3	604	0.76807458907688	0.740740740740741
Cell3	606	0.792549129928063	0.574074074074074
Cell3	608	0.798255837318651	0.759259259259259
Cell3	610	0.873688863882972	0.722222222222222
Cell3	612	0.854840654261946	0.611111111111111
Cell3	614	0.809508499778965	0.722222222222222
Cell3	616	0.82277056625005	0.685185185185185
Cell3	618	0.756741550456134	0.703703703703704
Cell3	620	0.822730378169834	0.666666666666667
Cell3	622	0.869951372422939	0.62962962962963
Cell3	624	0.847325483261664	0.796296296296296
Cell3	626	0.839729936100952	0.703703703703704
Cell3	628	0.796366997548527	0.648148148148148
Cell3	630	0.792629506088494	0.759259259259259
Cell3	632	0.813446931640076	0.925925925925926
Cell3	634	0.868022344572599	0.648148148148148
Cell3	636	0.919061206446168	0.777777777777778
Cell3	638	0.990756741550456	0.814814814814815
Cell3	640	0.945545151308121	0.851851851851852
Cell3	642	0.894586665594984	0.814814814814815
Cell3	644	0.875738455973958	0.851851851851852
Cell3	646	0.913314310975364	0.62962962962963
Cell3	648	0.90013262066471	0.814814814814815
Cell3	650	0.826548245790298	0.814814814814815
Cell3	652	0.858698709962625	0.759259259259259
Cell3	654	0.830406301490977	0.777777777777778
Cell3	656	0.781296467467748	0.814814814814815
Cell3	658	0.88333400313467	0.833333333333333
Cell3	660	0.954908973998312	0.777777777777778
Cell3	662	0.862355825262227	0.833333333333333
Cell3	664	0.994534421090704	0.833333333333333
Cell3	666	1.04734155849375	0.907407407407407
Cell3	668	0.89076879797452	0.925925925925926
Cell3	670	1.01149379094161	0.962962962962963
Cell3	672	0.835992444640919	0.777777777777778
Cell3	674	1.0435638789535	0.925925925925926
Cell3	676	0.975646023389462	0.703703703703704
Cell3	678	0.900172808744926	0.888888888888889
Cell3	680	0.934131736526946	0.740740740740741
Cell3	682	0.903870112124743	0.888888888888889
Cell3	684	0.953020134228188	0.87037037037037
Cell3	686	0.92271832174577	0.796296296296296
Cell3	688	0.907728167825423	0.703703703703704
Cell3	690	0.90399067636539	0.759259259259259
Cell3	692	0.996342884700398	0.685185185185185
Cell3	694	1.01145360286139	0.833333333333333
Cell3	696	1.01519109432142	0.796296296296296
Cell3	698	1.03978619941325	0.777777777777778
Cell3	700	1.05284732548326	0.87037037037037
Cell3	702	0.956717437608005	0.759259259259259
Cell3	704	1.05107904995378	0.814814814814815
Cell3	706	1.03966563517261	0.925925925925926
Cell3	708	1.03420005626331	0.796296296296296
Cell3	710	0.934131736526946	0.851851851851852
Cell3	712	1.10018888397701	0.87037037037037
Cell3	714	1.12844110436844	0.833333333333333
Cell3	716	1.04352369087329	0.740740740740741
Cell3	718	1.04726118233332	0.796296296296296
Cell3	720	0.962464333078809	0.925925925925926
Cell3	722	1.00767592332114	0.87037037037037
Cell3	724	1.00016075232086	0.777777777777778
Cell3	726	1.04336293855242	0.833333333333333
Cell3	728	1.08130048627577	0.925925925925926
Cell3	730	1.10971345898806	0.907407407407407
Cell3	732	1.06803841980469	0.814814814814815
Cell3	734	1.06622995619499	0.87037037037037
Cell3	736	1.08873528111562	0.925925925925926
Cell3	738	1.02459510509183	0.740740740740741
Cell3	740	1.00024112848129	0.87037037037037
Cell3	742	1.01141341478118	0.981481481481482
Cell3	744	1.02483623357312	1.01851851851852
Cell3	746	1.00397861994132	0.925925925925926
Cell3	748	1.05296788972391	0.796296296296296
Cell3	750	0.988908089860547	0.87037037037037
Cell3	752	1.04553309488406	0.944444444444444
Cell3	754	1.09070449704618	0.907407407407407
Cell3	756	1.03982638749347	0.907407407407407
Cell3	758	1.03420005626331	0.907407407407407
Cell3	760	1.051119238034	0.888888888888889
Cell3	762	1.08122011011534	0.888888888888889
Cell3	764	1.04352369087329	0.814814814814815
Cell3	766	0.994454044930273	0.759259259259259
Cell3	768	1.04549290680384	0.907407407407407
Cell3	770	1.13032994413857	1.01851851851852
Cell3	772	1.10577502712695	0.87037037037037
Cell3	774	1.07189647550536	1.09259259259259
Cell3	776	1.01527147048185	0.962962962962963
Cell3	778	1.03982638749347	1
Cell3	780	1.12462323674798	0.759259259259259
Cell3	782	1.0453723425632	0.888888888888889
Cell3	784	1.00578708355102	0.888888888888889
Cell3	786	1.09830004420689	0.907407407407407
Cell3	788	1.18128842985171	0.981481481481482
Cell3	790	1.13977414298919	0.907407407407407
Cell3	792	1.09271390105695	1.09259259259259
Cell3	794	1.08519873005666	0.962962962962963
Cell3	796	1.13611702768959	1.05555555555556
Cell3	798	1.11718844190813	1.01851851851852
Cell3	800	1.10018888397701	1.07407407407407
Cell3	802	1.1340674355986	0.962962962962963
Cell3	804	1.15319696178114	1.11111111111111
Cell3	806	1.1473696901499	0.925925925925926
Cell3	808	1.16059156854077	0.981481481481482
Cell3	810	1.23216653940441	0.981481481481482
Cell3	812	1.20576297070289	0.981481481481482
Cell3	814	1.27380139050758	1.14814814814815
Cell3	816	1.22264196439336	0.981481481481482
Cell3	818	1.30197323473858	1
Cell3	820	1.23228710364506	0.981481481481482
Cell3	822	1.32094200860025	1.09259259259259
Cell3	824	1.18136880601214	1.03703703703704
Cell3	826	1.16059156854077	1
Cell3	828	1.22850942410481	1.18518518518519
Cell3	830	1.23224691556484	1.11111111111111
Cell3	832	1.22280271671422	0.925925925925926
Cell3	834	1.18132861793192	0.907407407407407
Cell3	836	1.1718844190813	1.01851851851852
Cell3	838	1.12458304866776	0.981481481481482
Cell3	840	1.14913796567938	0.962962962962963
Cell3	842	1.10943214242656	1
Cell3	844	1.26986295864647	0.981481481481482
Cell3	846	1.23216653940441	0.962962962962963
Cell3	848	1.20001607523209	0.944444444444444
Cell3	850	1.25109512518587	0.962962962962963
Cell3	852	1.23791343487522	1.14814814814815
Cell3	854	1.12088574528795	1.05555555555556
Cell3	856	1.17550134630069	1.07407407407407
Cell3	858	1.10577502712695	1.07407407407407
Cell3	860	1.16059156854077	1.05555555555556
Cell3	862	1.18695494916208	0.944444444444444
Cell3	864	1.23047864003537	1.05555555555556
Cell3	866	1.27384157858779	1.01851851851852
Cell3	868	1.30402282682956	1.12962962962963
Cell3	870	1.26805449503677	1.11111111111111
Cell3	872	1.22284290479444	1.14814814814815
Cell3	874	1.2814371257485	1.16666666666667
Cell3	876	1.30972953422015	1.12962962962963
Cell3	878	1.30587147851947	1.12962962962963
Cell3	880	1.31893260458948	1.07407407407407
Cell3	882	1.2869027046578	1
Cell3	884	1.25676164449624	0.944444444444444
Cell3	886	1.22670096049512	1.03703703703704
Cell3	888	1.18144918217257	1.07407407407407
Cell3	890	1.14757063055098	1.05555555555556
Cell3	892	1.2191054133344	1.14814814814815
Cell3	894	1.21532773379416	1.05555555555556
Cell3	896	1.20777237471366	1.12962962962963
Cell3	898	1.25105493710565	1.01851851851852
Cell3	900	1.2191054133344	1.24074074074074
Cell3	902	1.33428445123176	1.24074074074074
Cell3	904	1.27006389904754	1.07407407407407
Cell3	906	1.3474259534622	0.981481481481482
Cell3	908	1.28332596551863	1.05555555555556
Cell3	910	1.30036571152996	1.31481481481481
Cell3	912	1.27954828597838	1.09259259259259
Cell3	914	1.19651971225335	1.05555555555556
Cell3	916	1.13603665152916	1.09259259259259
Cell3	918	1.13233934814934	1.07407407407407
Cell3	920	1.24932684965639	1.31481481481481
Cell3	922	1.24739782180605	1.2037037037037
Cell3	924	1.29092151267934	1.2962962962963
Cell3	926	1.31921392115099	1.2962962962963
Cell3	928	1.26254872804726	1.25925925925926
Cell3	930	1.29843668367962	1.27777777777778
Cell3	932	1.19467106056344	1.24074074074074
Cell3	934	1.2305590161958	1.35185185185185
Cell3	936	1.18337821002291	1.24074074074074
Cell3	938	1.15886348109151	1.31481481481481
Cell3	940	1.28328577743841	1.24074074074074
Cell3	942	1.18542780211389	1.31481481481481
Cell3	944	1.17582285094241	1.38888888888889
Cell3	946	1.21918578949484	1.2962962962963
Cell3	948	1.28147731382872	1.37037037037037
Cell3	950	1.2060442872644	1.35185185185185
Cell3	952	1.20218623156372	1.22222222222222
Cell3	954	1.19852911626412	1.37037037037037
Cell3	956	1.22107462926496	1.27777777777778
Cell3	958	1.23047864003537	1.24074074074074
Cell3	960	1.30040589961018	1.25925925925926
Cell3	962	1.28139693766829	1.16666666666667
Cell3	964	1.35301209661214	1.35185185185185
Cell3	966	1.44753446127878	1.35185185185185
Cell3	968	1.36257685970341	1.33333333333333
Cell3	970	1.42101032833661	1.27777777777778
Cell3	972	1.42663665956677	1.31481481481481
Cell3	974	1.37969698187517	1.2962962962963
Cell3	976	1.3852429369449	1.35185185185185
Cell3	978	1.33054695977173	1.35185185185185
Cell3	980	1.30217417513965	1.2962962962963
Cell3	982	1.41916167664671	1.2962962962963
Cell3	984	1.38717196479524	1.42592592592593
Cell3	986	1.29092151267934	1.38888888888889
Cell3	988	1.44568580958888	1.31481481481481
Cell3	990	1.35313266085279	1.35185185185185
Cell3	992	1.37017240686412	1.27777777777778
Cell3	994	1.35687015231282	1.33333333333333
Cell3	996	1.42105051641683	1.46296296296296
Cell3	998	1.32287103645059	1.12962962962963
Cell3	1000	1.43788932202709	1.25925925925926
Cell3	1002	1.36442551139332	1.37037037037037
Cell3	1004	1.35695052847325	1.44444444444444
Cell3	1006	1.29469919221959	1.33333333333333
Cell3	1008	1.27958847405859	1.31481481481481
Cell3	1010	1.34557730177229	1.22222222222222
Cell3	1012	1.40397058232528	1.25925925925926
Cell3	1014	1.39476751195595	1.33333333333333
Cell3	1016	1.32861793192139	1.24074074074074
Cell3	1018	1.36064783185307	1.40740740740741
Cell3	1020	1.27753888196761	1.25925925925926
Cell3	1022	1.38906080456537	1.51851851851852
Cell3	1024	1.39090945625527	1.37037037037037
Cell3	1026	1.33231523530121	1.31481481481481
Cell3	1028	1.25129606558695	1.40740740740741
Cell3	1030	1.39263754370454	1.38888888888889
Cell3	1032	1.31173893823092	1.37037037037037
Cell3	1034	1.36430494715267	1.27777777777778
Cell3	1036	1.32857774384118	1.37037037037037
Cell3	1038	1.40979785395652	1.48148148148148
Cell3	1040	1.39838443917534	1.46296296296296
Cell3	1042	1.38512237270426	1.40740740740741
Cell3	1044	1.40602017441627	1.46296296296296
Cell3	1046	1.39259735562432	1.44444444444444
Cell3	1048	1.4548888799582	1.44444444444444
Cell3	1050	1.37370895792308	1.33333333333333
Cell3	1052	1.39263754370454	1.46296296296296
Cell3	1054	1.38898042840493	1.35185185185185
Cell3	1056	1.41735321303701	1.46296296296296
Cell3	1058	1.39464694771531	1.40740740740741
Cell3	1060	1.49278623960133	1.48148148148148
Cell3	1062	1.44564562150866	1.38888888888889
Cell3	1064	1.4720893782904	1.40740740740741
Cell3	1066	1.38130450508379	1.37037037037037
Cell3	1068	1.46071615158944	1.51851851851852
Cell3	1070	1.5305228469236	1.68518518518519
Cell3	1072	1.53245187477394	1.59259259259259
Cell3	1074	1.54752240485472	1.51851851851852
Cell3	1076	1.51533175260218	1.40740740740741
Cell3	1078	1.50030141060161	1.5
Cell3	1080	1.47558574126914	1.46296296296296
Cell3	1082	1.55290760760358	1.38888888888889
Cell3	1084	1.47180806172889	1.48148148148148
Cell3	1086	1.5193103725435	1.59259259259259
Cell3	1088	1.59655186271752	1.53703703703704
Cell3	1090	1.5889563155568	1.44444444444444
Cell3	1092	1.52859381907326	1.44444444444444
Cell3	1094	1.63420809387935	1.61111111111111
Cell3	1096	1.53791745368324	1.33333333333333
Cell3	1098	1.65116746373026	1.38888888888889
Cell3	1100	1.51714021621187	1.27777777777778
Cell3	1102	1.6530964915806	1.44444444444444
Cell3	1104	1.6833581159828	1.59259259259259
Cell3	1106	1.55121970823454	1.44444444444444
Cell3	1108	1.6285817626492	1.48148148148148
Cell3	1110	1.57758308885584	1.59259259259259
Cell3	1112	1.67001567335128	1.53703703703704
Cell3	1114	1.59458264678696	1.33333333333333
Cell3	1116	1.63231925410923	1.48148148148148
Cell3	1118	1.59273399509705	1.51851851851852
Cell3	1120	1.63995498935016	1.51851851851852
Cell3	1122	1.65687417112084	1.48148148148148
Cell3	1124	1.63794558533939	1.37037037037037
Cell3	1126	1.64927862396013	1.46296296296296
Cell3	1128	1.6246835188683	1.37037037037037
Cell3	1130	1.70212594944339	1.44444444444444
Cell3	1132	1.59092553148736	1.44444444444444
Cell3	1134	1.61535988425833	1.53703703703704
Cell3	1136	1.60217819394767	1.38888888888889
Cell3	1138	1.60205762970703	1.42592592592593
Cell3	1140	1.49845275891171	1.40740740740741
Cell3	1142	1.6567536068802	1.5
Cell3	1144	1.61913756379858	1.5
Cell3	1146	1.71337861190371	1.64814814814815
Cell3	1148	1.59827995016678	1.51851851851852
Cell3	1150	1.64542056825945	1.55555555555556
Cell3	1152	1.54535224852309	1.46296296296296
Cell3	1154	1.73431660169594	1.64814814814815
Cell3	1156	1.65860225857011	1.5
Cell3	1158	1.67194470120162	1.55555555555556
Cell3	1160	1.68504601535185	1.59259259259259
Cell3	1162	1.63987461318973	1.51851851851852
Cell3	1164	1.66057147450066	1.44444444444444
Cell3	1166	1.73789334083511	1.51851851851852
Cell3	1168	1.76815496523731	1.51851851851852
Cell3	1170	1.74922637945585	1.48148148148148
Cell3	1172	1.69850902222401	1.62962962962963
Cell3	1174	1.67202507736205	1.53703703703704
Cell3	1176	1.7190853192943	1.44444444444444
Cell3	1178	1.70783265683398	1.55555555555556
Cell3	1180	1.6982277056625	1.42592592592593
Cell3	1182	1.65305630350038	1.55555555555556
Cell3	1184	1.64738978419001	1.51851851851852
Cell3	1186	1.63420809387935	1.57407407407407
Cell3	1188	1.59261343085641	1.38888888888889
Cell3	1190	1.64927862396013	1.51851851851852
Cell3	1192	1.67568219266166	1.35185185185185
Cell3	1194	1.68705541936262	1.59259259259259
Cell3	1196	1.78153759594904	1.5
Cell3	1198	1.68705541936262	1.44444444444444
Cell3	1200	1.63416790579914	1.5
Cell3	1202	1.66627818189125	1.40740740740741
Cell3	1204	1.76819515331753	1.33333333333333
Cell3	1206	1.64927862396013	1.42592592592593
Cell3	1208	1.74175139653579	1.44444444444444
Cell3	1210	1.7436000482257	1.53703703703704
Cell3	1212	1.74552907607604	1.61111111111111
Cell3	1214	1.79463891009926	1.51851851851852
Cell3	1216	1.72479202668488	1.5
Cell3	1218	1.81541614757063	1.59259259259259
Cell3	1220	1.821082666881	1.59259259259259
Cell3	1222	1.75119559538641	1.5
Cell3	1224	1.70598400514407	1.48148148148148
Cell3	1226	1.78527508740907	1.62962962962963
Cell3	1228	1.73805409315597	1.64814814814815
Cell3	1230	1.77972913233935	1.74074074074074
Cell3	1232	1.81561708797171	1.74074074074074
Cell3	1234	1.67021661375236	1.5
[truncated: 1,456 more rows]
