# Supplementary material for: The kinesin-3 KIF1C undergoes liquid-liquid phase separation for accumulation of specific transcripts at the cell periphery
Source: EMBO J. 2024 Jun 19;43(15):3192–213. doi: 10.1038/s44318-024-00147-9 (PMC11294625; doi:10.1038/s44318-024-00147-9)
Supplement: Supplementary file 16 — Source data Fig. 4 [file 44318_2024_147_MOESM16_ESM.zip]

Archive with 24 entries (21 files):
- Figure 4/
- Figure 4/.DS_Store
- __MACOSX/Figure 4/._.DS_Store
- Figure 4/4B/
- Figure 4/4A/
- Figure 4/4B/.DS_Store
- __MACOSX/Figure 4/4B/._.DS_Store
- Figure 4/4B/COS7_KIF1CST_4hr_transfection_GU_20uM.tif
- Figure 4/4B/COS7_KIF1CIDR_4hr_transfection_A13_20uM.tif
- __MACOSX/Figure 4/4B/._COS7_KIF1CIDR_4hr_transfection_A13_20uM.tif
- Figure 4/4B/COS7_KIF1CST_4hr_transfection_A13_20uM.tif
- Figure 4/4B/COS7_KIF1CIDR_4hr_transfection_GU_20uM.tif
- Figure 4/4B/README.txt
- __MACOSX/Figure 4/4B/._README.txt
- Figure 4/4A/Quantification_of_puncta_number.csv
- __MACOSX/Figure 4/4A/._Quantification_of_puncta_number.csv
- Figure 4/4A/.DS_Store
- __MACOSX/Figure 4/4A/._.DS_Store
- Figure 4/4A/cell_3 after RNaseA_injection_red_channel.tif
- __MACOSX/Figure 4/4A/._cell_3 after RNaseA_injection_red_channel.tif
- Figure 4/4A/README.txt
- __MACOSX/Figure 4/4A/._README.txt
- Figure 4/4A/cell_3 after RNaseA_injection_100x100um.tif
- __MACOSX/Figure 4/4A/._cell_3 after RNaseA_injection_100x100um.tif
