# Supplementary material for: The kinesin-3 KIF1C undergoes liquid-liquid phase separation for accumulation of specific transcripts at the cell periphery
Source: EMBO J. 2024 Jun 19;43(15):3192–213. doi: 10.1038/s44318-024-00147-9 (PMC11294625; doi:10.1038/s44318-024-00147-9)
Supplement: Supplementary file 16 — Source data Fig. 4 [file 44318_2024_147_MOESM16_ESM.zip › Figure 4/4B/README.txt]

120 um x 120 um ROI was drawn to crop the images and generate the pictures in Figure 4B. 15 um x 15 um ROI was used to further crop the images to generate the magnified images of subcellular regions. 
