# Supplementary material for: The kinesin-3 KIF1C undergoes liquid-liquid phase separation for accumulation of specific transcripts at the cell periphery
Source: EMBO J. 2024 Jun 19;43(15):3192–213. doi: 10.1038/s44318-024-00147-9 (PMC11294625; doi:10.1038/s44318-024-00147-9)
Supplement: Supplementary file 16 — Source data Fig. 4 [file 44318_2024_147_MOESM16_ESM.zip › Figure 4/4A/Quantification_of_puncta_number.csv]

Time_min	Puncta_num	Cell_ID
-2	0	cell1
0	5	cell1
2	8	cell1
4	12	cell1
6	14	cell1
8	16	cell1
10	18	cell1
12	18	cell1
14	20	cell1
16	22	cell1
18	24	cell1
20	26	cell1
-2	0	cell2
0	9	cell2
2	10	cell2
4	12	cell2
6	7	cell2
8	5	cell2
10	5	cell2
12	5	cell2
14	5	cell2
16	6	cell2
18	7	cell2
20	4	cell2
-2	0	cell3
0	0	cell3
2	0	cell3
4	0	cell3
6	3	cell3
8	36	cell3
10	44	cell3
12	50	cell3
14	54	cell3
16	58	cell3
18	55	cell3
20	57	cell3
-2	0	cell4
0	1	cell4
2	1	cell4
4	2	cell4
6	4	cell4
8	8	cell4
10	10	cell4
12	18	cell4
14	25	cell4
16	30	cell4
18	33	cell4
20	34	cell4
-2	0	cell5
0	9	cell5
2	11	cell5
4	5	cell5
6	4	cell5
8	3	cell5
10	4	cell5
12	3	cell5
14	3	cell5
16	2	cell5
18	2	cell5
20	3	cell5
-2	5	cell6
0	26	cell6
2	21	cell6
4	14	cell6
6	12	cell6
8	11	cell6
10	8	cell6
12	9	cell6
14	7	cell6
16	7	cell6
18	8	cell6
20	7	cell6
-2	0	ctrl1
0	0	ctrl1
2	0	ctrl1
4	0	ctrl1
6	0	ctrl1
8	0	ctrl1
10	0	ctrl1
12	0	ctrl1
14	0	ctrl1
16	0	ctrl1
18	0	ctrl1
20	0	ctrl1
-2	1	ctrl2
0	1	ctrl2
2	1	ctrl2
4	1	ctrl2
6	1	ctrl2
8	1	ctrl2
10	1	ctrl2
12	1	ctrl2
14	1	ctrl2
16	1	ctrl2
18	1	ctrl2
20	1	ctrl2
-2	10	ctrl3
0	10	ctrl3
2	9	ctrl3
4	9	ctrl3
6	9	ctrl3
8	9	ctrl3
10	9	ctrl3
12	9	ctrl3
14	9	ctrl3
16	9	ctrl3
18	10	ctrl3
20	10	ctrl3
-2	2	ctrl4
0	1	ctrl4
2	2	ctrl4
4	1	ctrl4
6	3	ctrl4
8	3	ctrl4
10	2	ctrl4
12	2	ctrl4
14	1	ctrl4
16	2	ctrl4
18	1	ctrl4
20	2	ctrl4
