# Supplementary material for: The kinesin-3 KIF1C undergoes liquid-liquid phase separation for accumulation of specific transcripts at the cell periphery
Source: EMBO J. 2024 Jun 19;43(15):3192–213. doi: 10.1038/s44318-024-00147-9 (PMC11294625; doi:10.1038/s44318-024-00147-9)
Supplement: Supplementary file 16 — Source data Fig. 4 [file 44318_2024_147_MOESM16_ESM.zip › Figure 4/4A/README.txt]

In the .csv file: 
The "Time_min" column indicates the time in minutes; the "Puncta_num" column indicates the puncta number counted in the selected subcellular region of 25 um x 25 um; the "Cell_ID" column indicates the id of each cell. 

The "cell_3 after RNaseA_injection_red_channel" file is an image of red channel confirming successful injection by the signal of TMR-dextran. 

The "cell_3 after RNaseA_injection_100x100um" file is a video of green channel monitoring the change of KIF1C(ST)-mNG during the time course of microinjection. 
