# Supplementary material for: The kinesin-3 KIF1C undergoes liquid-liquid phase separation for accumulation of specific transcripts at the cell periphery
Source: EMBO J. 2024 Jun 19;43(15):3192–213. doi: 10.1038/s44318-024-00147-9 (PMC11294625; doi:10.1038/s44318-024-00147-9)
Supplement: Supplementary file 17 — Source data Fig. 5 [file 44318_2024_147_MOESM17_ESM.zip]

Archive with 33 entries (26 files):
- Figure 5/
- Figure 5/5A/
- Figure 5/5F/
- Figure 5/.DS_Store
- __MACOSX/Figure 5/._.DS_Store
- Figure 5/5C/
- Figure 5/5D/
- Figure 5/5E/
- Figure 5/5B/
- Figure 5/5A/.DS_Store
- __MACOSX/Figure 5/5A/._.DS_Store
- Figure 5/5A/KIF1CKO_clone1_RPE.tif
- Figure 5/5A/WT_RPE.tif
- Figure 5/5A/README.txt
- __MACOSX/Figure 5/5A/._README.txt
- Figure 5/5F/Cell_fraction_2repeats_FL_and_delIDR.csv
- __MACOSX/Figure 5/5F/._Cell_fraction_2repeats_FL_and_delIDR.csv
- Figure 5/5C/1CKOclone1_RPE_KIF1CFLmNG_transfection.tiff
- Figure 5/5C/.DS_Store
- __MACOSX/Figure 5/5C/._.DS_Store
- Figure 5/5C/KIF1CFLmNG_mRNA_profile.csv
- __MACOSX/Figure 5/5C/._KIF1CFLmNG_mRNA_profile.csv
- Figure 5/5C/KIF1CFLmNG_KIF1C_profile.csv
- __MACOSX/Figure 5/5C/._KIF1CFLmNG_KIF1C_profile.csv
- Figure 5/5D/1CKOclone1_RPE_KIF1CdelIDRmNG_transfection.tiff
- Figure 5/5D/KIF1CdelIDRmNG_mRNA_profile.csv
- __MACOSX/Figure 5/5D/._KIF1CdelIDRmNG_mRNA_profile.csv
- Figure 5/5D/KIF1CdelIDRmNG_KIF1C_profile.csv
- __MACOSX/Figure 5/5D/._KIF1CdelIDRmNG_KIF1C_profile.csv
- Figure 5/5E/Colocalization_2repeats_FL_and_delIDR.csv
- __MACOSX/Figure 5/5E/._Colocalization_2repeats_FL_and_delIDR.csv
- Figure 5/5B/Counts_Rab13_peripery_cell_number.csv
- __MACOSX/Figure 5/5B/._Counts_Rab13_peripery_cell_number.csv
