# Supplementary material for: The kinesin-3 KIF1C undergoes liquid-liquid phase separation for accumulation of specific transcripts at the cell periphery
Source: EMBO J. 2024 Jun 19;43(15):3192–213. doi: 10.1038/s44318-024-00147-9 (PMC11294625; doi:10.1038/s44318-024-00147-9)
Supplement: Supplementary file 17 — Source data Fig. 5 [file 44318_2024_147_MOESM17_ESM.zip › Figure 5/5F/Cell_fraction_2repeats_FL_and_delIDR.csv]

Group	Category	Counts
KIF1C-FL	Peripheral	65
KIF1C-FL	Cytoplasmic	19
KIF1C-ΔIDR	Peripheral	29
KIF1C-ΔIDR	Cytoplasmic	39
