# Supplementary material for: The kinesin-3 KIF1C undergoes liquid-liquid phase separation for accumulation of specific transcripts at the cell periphery
Source: EMBO J. 2024 Jun 19;43(15):3192–213. doi: 10.1038/s44318-024-00147-9 (PMC11294625; doi:10.1038/s44318-024-00147-9)
Supplement: Supplementary file 17 — Source data Fig. 5 [file 44318_2024_147_MOESM17_ESM.zip › Figure 5/5C/KIF1CFLmNG_mRNA_profile.csv]

X	Value
0	1978.75
0.10833	1946.488
0.21667	2040.036
0.325	2202.767
0.43333	2452.127
0.54167	3024.025
0.65	4018.935
0.75833	4651.483
0.86667	4875.031
0.975	4662.404
1.08333	4042.664
1.19167	3631.711
1.3	3490.265
1.40833	3554.593
1.51667	3790.478
1.625	4203.844
1.73333	4626.452
1.84167	5344.654
1.95	5630.128
2.05833	5115.885
2.16667	4133.332
2.275	3506.205
2.38333	3290.912
2.49167	2867.719
2.6	2765.898
2.70833	2704.562
2.81667	2768.031
2.925	2778.498
3.03333	2968.749
3.14167	2996.742
3.25	3011.971
3.35833	2965.421
3.46667	2960.438
3.575	2940.97
3.68333	2942.234
3.79167	3057.1
3.9	3117.472
4.00833	3155.776
4.11667	3162.198
4.225	3300.899
4.33333	3580.796
4.44167	3707.628
4.55	3898.766
4.65833	4223.035
4.76667	4678.073
4.875	5292.632
4.98333	5707.565
5.09167	6032.329
5.2	5987.071
5.30833	5615.538
5.41667	4826.127
5.525	4414.151
5.63333	4200.195
5.74167	3997.843
5.85	3353.879
5.95833	3153.09
6.06667	3108.955
6.175	3028.455
6.28333	3132.317
6.39167	3300.136
6.5	3811.79
6.60833	4367.027
6.71667	5016.194
6.825	5324.684
6.93333	4922.128
7.04167	3896.339
7.15	3122.49
7.25833	2790.514
7.36667	2585.375
7.475	2493.184
7.58333	2482.561
7.69167	2464.357
7.8	2484.511
7.90833	2666.112
8.01667	3120.937
8.125	3621.557
8.23333	4329.595
8.34167	5020.652
8.45	4592.341
8.55833	3763.981
8.66667	2902.538
8.775	2570.982
8.88333	2367.469
8.99167	2135.286
9.1	2013.467
9.20833	1948.778
9.31667	1780.321
9.425	1772.122
