# Supplementary material for: The kinesin-3 KIF1C undergoes liquid-liquid phase separation for accumulation of specific transcripts at the cell periphery
Source: EMBO J. 2024 Jun 19;43(15):3192–213. doi: 10.1038/s44318-024-00147-9 (PMC11294625; doi:10.1038/s44318-024-00147-9)
Supplement: Supplementary file 17 — Source data Fig. 5 [file 44318_2024_147_MOESM17_ESM.zip › Figure 5/5C/KIF1CFLmNG_KIF1C_profile.csv]

X	Value
0	378.25
0.10833	350.758
0.21667	360.283
0.325	366.024
0.43333	392.744
0.54167	414.552
0.65	504.054
0.75833	641.55
0.86667	764.712
0.975	888.078
1.08333	943.607
1.19167	1072.008
1.3	1046.898
1.40833	944.905
1.51667	814.695
1.625	781.253
1.73333	783.945
1.84167	843.273
1.95	952.964
2.05833	1057.628
2.16667	1056.043
2.275	990.115
2.38333	928.884
2.49167	844.439
2.6	745.954
2.70833	694.053
2.81667	668.007
2.925	592.829
3.03333	636.562
3.14167	594.85
3.25	574.117
3.35833	610.47
3.46667	602.041
3.575	606.724
3.68333	641.53
3.79167	662.242
3.9	695.68
4.00833	715.039
4.11667	767.532
4.225	872.118
4.33333	920.464
4.44167	906.22
4.55	953.268
4.65833	1085.284
4.76667	1252.564
4.875	1376.248
4.98333	1365.016
5.09167	1360.343
5.2	1254.724
5.30833	1212.609
5.41667	1096.467
5.525	916.591
5.63333	960.842
5.74167	922.609
5.85	905.641
5.95833	875.29
6.06667	851.773
6.175	943.576
6.28333	1149.772
6.39167	1302.949
6.5	1401.173
6.60833	1485.843
6.71667	1604.885
6.825	1341.364
6.93333	1104.805
7.04167	909.385
7.15	795.441
7.25833	711.932
7.36667	706.218
7.475	690.324
7.58333	692.011
7.69167	731.027
7.8	727.045
7.90833	768.839
8.01667	904.949
8.125	1220.36
8.23333	1788.938
8.34167	2343.804
8.45	2408.36
8.55833	2427.931
8.66667	2050.301
8.775	1491.469
8.88333	1074.4
8.99167	785.365
9.1	723.96
9.20833	631.645
9.31667	568.392
9.425	521.094
