# Supplementary material for: The kinesin-3 KIF1C undergoes liquid-liquid phase separation for accumulation of specific transcripts at the cell periphery
Source: EMBO J. 2024 Jun 19;43(15):3192–213. doi: 10.1038/s44318-024-00147-9 (PMC11294625; doi:10.1038/s44318-024-00147-9)
Supplement: Supplementary file 17 — Source data Fig. 5 [file 44318_2024_147_MOESM17_ESM.zip › Figure 5/5D/KIF1CdelIDRmNG_mRNA_profile.csv]

X	Value
0	1495
0.10833	1460.092
0.21667	1447.327
0.325	1494.363
0.43333	1453.225
0.54167	1478.698
0.65	1485.411
0.75833	1438.857
0.86667	1477.744
0.975	1536.3
1.08333	1583.031
1.19167	1532.94
1.3	1626.95
1.40833	1532.505
1.51667	1757.13
1.625	1969.866
1.73333	2139.762
1.84167	2229.078
1.95	2084.117
2.05833	1933.632
2.16667	1925.386
2.275	1968.163
2.38333	1989.382
2.49167	1896.613
2.6	1804.446
2.70833	1833.456
2.81667	1818.813
2.925	1815.376
3.03333	1823.703
3.14167	1980.662
3.25	2060.294
3.35833	2163.462
3.46667	2169.789
3.575	2124.112
3.68333	2293.543
3.79167	2717.089
3.9	3400.463
4.00833	4025.796
4.11667	3904.5
4.225	3182.875
4.33333	2679.871
4.44167	2460.229
4.55	2399.141
4.65833	2385.264
4.76667	2467.766
4.875	2485.623
4.98333	2512.315
5.09167	2415.706
5.2	2270.858
5.30833	2401.996
5.41667	2348.788
5.525	2435.566
5.63333	2513.009
5.74167	2554.4
5.85	2546.516
5.95833	2577.039
6.06667	2655.581
6.175	2741.487
6.28333	3093.891
6.39167	3341.647
6.5	3437.115
6.60833	3173.513
6.71667	2998.787
6.825	2742.122
6.93333	2394.051
7.04167	2280.619
7.15	2227.718
7.25833	2284.43
7.36667	2443.652
7.475	2497.327
7.58333	2476.582
7.69167	2344.798
7.8	2149.678
7.90833	2023.076
8.01667	2030.332
8.125	2039.295
8.23333	1982.832
8.34167	1875.359
8.45	1802.992
8.55833	1758.339
8.66667	1671.717
8.775	1605.078
8.88333	1623.159
8.99167	1680.819
9.1	1649.351
9.20833	1590.635
9.31667	1610.166
9.425	1577.49
9.53333	1549.059
