# Supplementary material for: The kinesin-3 KIF1C undergoes liquid-liquid phase separation for accumulation of specific transcripts at the cell periphery
Source: EMBO J. 2024 Jun 19;43(15):3192–213. doi: 10.1038/s44318-024-00147-9 (PMC11294625; doi:10.1038/s44318-024-00147-9)
Supplement: Supplementary file 17 — Source data Fig. 5 [file 44318_2024_147_MOESM17_ESM.zip › Figure 5/5D/KIF1CdelIDRmNG_KIF1C_profile.csv]

X	Value
0	329
0.10833	362.513
0.21667	397.708
0.325	395.325
0.43333	393.282
0.54167	410.182
0.65	454.43
0.75833	457.465
0.86667	498.799
0.975	539.659
1.08333	695.915
1.19167	1034.245
1.3	1560.551
1.40833	2147.17
1.51667	2557.828
1.625	3086.257
1.73333	3770.583
1.84167	4647.643
1.95	5237.32
2.05833	4727.438
2.16667	3379.688
2.275	2292.598
2.38333	1668.179
2.49167	1371.239
2.6	1207.859
2.70833	1126.973
2.81667	1044.094
2.925	950.9
3.03333	966.172
3.14167	908.578
3.25	940.99
3.35833	1010.458
3.46667	1062.079
3.575	1070.888
3.68333	1093.893
3.79167	1125.286
3.9	1131.78
4.00833	1102.2
4.11667	1134.443
4.225	1177.51
4.33333	1225.904
4.44167	1200.06
4.55	1246.548
4.65833	1268.968
4.76667	1247.672
4.875	1126.549
4.98333	1081.743
5.09167	949.34
5.2	909.506
5.30833	898.32
5.41667	878.411
5.525	877.116
5.63333	946.936
5.74167	1017.257
5.85	1142.52
5.95833	1366.737
6.06667	1380.895
6.175	1367.432
6.28333	1282.247
6.39167	1253.618
6.5	1235.499
6.60833	1195.715
6.71667	1196.895
6.825	1264.985
6.93333	1307.106
7.04167	1334.147
7.15	1344.143
7.25833	1367.045
7.36667	1498.174
7.475	1827.331
7.58333	2214.072
7.69167	2428.434
7.8	2331.469
7.90833	2089.848
8.01667	1849.569
8.125	1564.136
8.23333	1343.842
8.34167	1255.257
8.45	1125.969
8.55833	971.461
8.66667	860.998
8.775	802.488
8.88333	723.156
8.99167	668.231
9.1	639.9
9.20833	628.705
9.31667	624.82
9.425	579.076
9.53333	526.03
