# Supplementary material for: The kinesin-3 KIF1C undergoes liquid-liquid phase separation for accumulation of specific transcripts at the cell periphery
Source: EMBO J. 2024 Jun 19;43(15):3192–213. doi: 10.1038/s44318-024-00147-9 (PMC11294625; doi:10.1038/s44318-024-00147-9)
Supplement: Supplementary file 17 — Source data Fig. 5 [file 44318_2024_147_MOESM17_ESM.zip › Figure 5/5B/Counts_Rab13_peripery_cell_number.csv]

Group	Category	Counts
WT	Peripheral	39
WT	Cytoplasmic	33
KIF1CKO-clone1	Peripheral	10
KIF1CKO-clone1	Cytoplasmic	56
KIF1CKO-clone2	Peripheral	6
KIF1CKO-clone2	Cytoplasmic	67
KIF1CKO-clone3	Peripheral	6
KIF1CKO-clone3	Cytoplasmic	63
