# Supplementary material for: The kinesin-3 KIF1C undergoes liquid-liquid phase separation for accumulation of specific transcripts at the cell periphery
Source: EMBO J. 2024 Jun 19;43(15):3192–213. doi: 10.1038/s44318-024-00147-9 (PMC11294625; doi:10.1038/s44318-024-00147-9)
Supplement: Supplementary file 18 — Source data Fig. 6 [file 44318_2024_147_MOESM18_ESM.zip]

Archive with 17 entries (12 files):
- Figure 6/
- Figure 6/6F/
- Figure 6/.DS_Store
- __MACOSX/Figure 6/._.DS_Store
- Figure 6/6E/
- Figure 6/6D/
- Figure 6/6C/
- Figure 6/6F/puncta_quantification_IDR_variants.csv
- __MACOSX/Figure 6/6F/._puncta_quantification_IDR_variants.csv
- Figure 6/6E/IDR2a_del_RPE1CKO_80x80um.tif
- Figure 6/6E/IDR2b_del_RPE1CKO_80x80um.tif
- Figure 6/6D/IDR1_del_RPE1CKO_80x80um.tif
- Figure 6/6D/IDR2_del_RPE1CKO_80x80um.tif
- Figure 6/6D/IDR3_del_RPE1CKO_80x80um.tif
- Figure 6/6C/PLD_del_RPE1CKO_80x80um.tif
- Figure 6/6C/PLD_mut_RPE1CKO_80x80um.tif
- Figure 6/6C/ST_RPE_1CKOno10B_80x80um.tif
