# Supplementary material for: The kinesin-3 KIF1C undergoes liquid-liquid phase separation for accumulation of specific transcripts at the cell periphery
Source: EMBO J. 2024 Jun 19;43(15):3192–213. doi: 10.1038/s44318-024-00147-9 (PMC11294625; doi:10.1038/s44318-024-00147-9)
Supplement: Supplementary file 18 — Source data Fig. 6 [file 44318_2024_147_MOESM18_ESM.zip › Figure 6/6F/puncta_quantification_IDR_variants.csv]

constructs	punctaNum	avgDiameter
ST	18	1.47165423773637
ST	15	1.39632530873222
ST	13	1.36354200101181
ST	13	1.97187874344442
ST	30	1.33649436092555
ST	39	1.21516130652146
ST	16	1.4026119930007
ST	9	1.79114677453979
ST	13	1.47565557252673
ST	12	2.27734841480215
ST	7	1.13461362030856
ST	14	1.42707565126211
ST	17	1.59596832952253
ST	23	1.80688061014952
ST	42	1.49269831953394
ST	14	1.54445976840988
ST	41	1.82826336459191
ST	22	4.86538208814584
ST	28	3.06682860210851
ST	29	1.52597653652112
ST	16	2.54375020391449
ST	23	1.50300927289944
ST	15	1.59148760780772
ST	17	1.84191524360992
ST	8	2.23655553582879
ST	10	2.12555555943147
ST	29	2.54529278715619
ST	17	2.43288950359226
ST	23	3.429875341562
ST	19	1.71035379580025
ST	72	1.37468650500137
ST	27	3.93833291133008
ST	26	1.58312997818365
ST	26	2.12588926523098
ST	20	1.8349456430254
ST	16	1.72975487198265
ST	16	1.55950530011501
ST	28	1.94588214610971
ST	18	2.68784336589879
ST	18	2.90356871806643
ST	8	3.84860058442617
ST	34	1.60253192719177
ST	15	4.42481118298359
ST	16	2.11406016568919
ST	24	2.15883520480541
ST	18	1.76410008165964
ST	53	1.86377227059562
ST	21	1.68383253934054
ST	19	1.72799935834646
ST(ΔIDR1)	10	1.08598777980948
ST(ΔIDR1)	10	2.60002587880325
ST(ΔIDR1)	17	4.49426002890384
ST(ΔIDR1)	10	1.98324811195844
ST(ΔIDR1)	5	1.50388168947356
ST(ΔIDR1)	11	3.82841911709352
ST(ΔIDR1)	7	0.824111616289765
ST(ΔIDR1)	15	4.05520206052974
ST(ΔIDR1)	21	2.12312211400773
ST(ΔIDR1)	7	4.27443978476903
ST(ΔIDR1)	31	1.94343431251229
ST(ΔIDR1)	9	4.39781260782485
ST(ΔIDR1)	26	4.08448413505588
ST(ΔIDR1)	12	4.59021182402388
ST(ΔIDR1)	18	3.67190815874023
ST(ΔIDR1)	21	1.85745088566719
ST(ΔIDR1)	21	1.68597785359952
ST(ΔIDR1)	27	2.07962730740587
ST(ΔIDR1)	12	2.00772234515395
ST(ΔIDR1)	28	2.33335865678225
ST(ΔIDR1)	37	2.21307424671581
ST(ΔIDR1)	55	3.83964852194809
ST(ΔIDR1)	38	1.53673692272628
ST(ΔIDR1)	21	1.08877641657116
ST(ΔIDR1)	33	1.5087677110827
ST(ΔIDR1)	52	1.21933275224827
ST(ΔIDR1)	68	1.47927729532803
ST(ΔIDR1)	29	1.46512513971762
ST(ΔIDR1)	45	1.07962539401122
ST(ΔIDR1)	44	1.16892215646272
ST(ΔIDR1)	20	1.6589036510179
ST(ΔIDR1)	21	1.78873776185882
ST(ΔIDR1)	22	1.36260679970924
ST(ΔIDR1)	43	1.32348876947329
ST(ΔIDR1)	18	1.42342150630868
ST(ΔIDR1)	19	1.7087759516124
ST(ΔIDR1)	43	1.91102491856555
ST(ΔIDR1)	9	1.62273182139164
ST(ΔIDR1)	40	1.03184642766636
ST(ΔIDR1)	19	3.72407300305825
ST(ΔIDR1)	38	1.15474231091593
ST(ΔIDR1)	20	2.20442065584368
ST(ΔIDR1)	31	1.60971516247746
ST(ΔIDR1)	12	1.81148910772474
ST(ΔIDR1)	21	1.59078102234133
ST(ΔIDR1)	23	1.51313587186932
ST(ΔIDR1)	14	1.89300560791969
ST(ΔIDR1)	8	1.97082058552457
ST(ΔIDR1)	6	1.74743549308519
ST(ΔIDR1)	15	2.24949826579731
ST(ΔIDR1)	16	1.33098772434376
ST(ΔIDR1)	5	1.93051609446344
ST(ΔIDR2)	5	7.96125732647242
ST(ΔIDR2)	4	2.99993517505176
ST(ΔIDR2)	2	4.68552776084482
ST(ΔIDR2)	2	4.24257056222986
ST(ΔIDR2)	1	5.93596084564251
ST(ΔIDR2)	3	5.5540712722199
ST(ΔIDR2)	2	3.40768713694898
ST(ΔIDR2)	1	4.28368163134507
ST(ΔIDR2)	1	5.18624964521863
ST(ΔIDR2)	1	3.93268874307363
ST(ΔIDR2)	11	3.34464031321372
ST(ΔIDR2)	2	4.01413678445477
ST(ΔIDR2)	1	5.3521344599563
ST(ΔIDR2)	3	3.54098874494474
ST(ΔIDR2)	1	2.62187343363961
ST(ΔIDR2)	1	3.81302011027097
ST(ΔIDR2)	3	2.61781309968347
ST(ΔIDR2)	1	3.95914789256913
ST(ΔIDR2)	1	3.45752022199704
ST(ΔIDR2)	2	9.9555154721471
ST(ΔIDR2)	3	3.19709327647215
ST(ΔIDR2)	4	5.07881317320548
ST(ΔIDR2)	4	2.80133476972744
ST(ΔIDR2)	5	3.70346877625514
ST(ΔIDR2)	2	5.11550312205534
ST(ΔIDR2)	2	5.79160616244067
ST(ΔIDR2)	5	5.79108842423124
ST(ΔIDR2)	3	9.34711274758056
ST(ΔIDR2)	9	3.62646833041957
ST(ΔIDR2)	4	5.40861104994478
ST(ΔIDR2)	4	4.27104338748988
ST(ΔIDR2)	1	1.17264602856701
ST(ΔIDR2)	3	5.09192673926183
ST(ΔIDR2)	3	4.62512016512871
ST(ΔIDR2)	2	6.2016251251557
ST(ΔIDR2)	5	3.46343221523999
ST(ΔIDR2)	2	4.70286486363312
ST(ΔIDR2)	2	4.89121440205705
ST(ΔIDR2)	2	3.06181518341167
ST(ΔIDR2)	4	3.86903281846279
ST(ΔIDR2)	7	4.44979648243974
ST(ΔIDR2)	1	2.99669126020968
ST(ΔIDR2)	12	3.31487031491876
ST(ΔIDR2)	1	2.62745215209603
ST(ΔIDR2)	1	2.15576537180727
ST(ΔIDR2)	3	2.84104034739325
ST(ΔIDR2)	2	6.99552230322135
ST(ΔIDR2)	6	1.81480762187038
ST(ΔIDR2)	5	4.25916412797841
ST(ΔIDR2)	4	7.08565018981055
ST(ΔIDR2)	1	5.89927592813272
ST(ΔIDR3)	19	2.71952159898505
ST(ΔIDR3)	15	2.22680630544809
ST(ΔIDR3)	9	2.17551039763515
ST(ΔIDR3)	43	1.56347188509523
ST(ΔIDR3)	26	1.49935184974325
ST(ΔIDR3)	19	1.28315185475286
ST(ΔIDR3)	15	1.16679783651147
ST(ΔIDR3)	24	1.82169421990188
ST(ΔIDR3)	15	1.25040764867512
ST(ΔIDR3)	11	1.31926193563721
ST(ΔIDR3)	17	1.08922544044532
ST(ΔIDR3)	17	1.15037060335922
ST(ΔIDR3)	36	1.24023932474925
ST(ΔIDR3)	13	1.14235417517148
ST(ΔIDR3)	24	1.08611640526823
ST(ΔIDR3)	8	1.21696089206273
ST(ΔIDR3)	26	1.05666033437625
ST(ΔIDR3)	21	1.05776060633887
ST(ΔIDR3)	15	0.862326632940001
ST(ΔIDR3)	25	0.940531531499215
ST(ΔIDR3)	9	4.11928465519132
ST(ΔIDR3)	4	1.65707746858562
ST(ΔIDR3)	17	0.819957099474797
ST(ΔIDR3)	11	0.992509856455577
ST(ΔIDR3)	5	1.36856042334619
ST(ΔIDR3)	8	3.60735310048007
ST(ΔIDR3)	8	5.57220951739119
ST(ΔIDR3)	17	1.52563706027622
ST(ΔIDR3)	21	1.00163769800973
ST(ΔIDR3)	10	4.5749043939618
ST(ΔIDR3)	12	3.11949996326153
ST(ΔIDR3)	35	1.2544035535943
ST(ΔIDR3)	15	4.3650139866094
ST(ΔIDR3)	14	1.34701446703737
ST(ΔIDR3)	23	1.26995517171232
ST(ΔIDR3)	24	1.12992391725146
ST(ΔIDR3)	20	1.66915663807926
ST(ΔIDR3)	31	1.31877834158091
ST(ΔIDR3)	14	1.18815755987313
ST(ΔIDR3)	13	0.897153506774499
ST(ΔIDR3)	14	2.22776406235334
ST(ΔIDR3)	12	1.38969788501903
ST(ΔIDR3)	28	1.27804880084475
ST(ΔIDR3)	10	1.95985597621795
ST(ΔIDR3)	24	1.55679140092435
ST(ΔIDR3)	15	2.3895999618518
ST(ΔIDR3)	19	1.46659783008621
ST(ΔIDR3)	27	1.17813340326023
ST(ΔIDR3)	16	1.18803024493559
ST(ΔIDR3)	19	1.33817237421239
ST(ΔIDR3)	24	0.862888587826124
ST(ΔIDR3)	19	1.83724544149727
ST(ΔIDR3)	18	1.26247998708871
ST(ΔIDR3)	23	1.47989271816599
ST(ΔIDR3)	14	1.74783015344639
ST(ΔIDR3)	18	1.05199081923618
ST(ΔIDR3)	17	1.18407917175121
ST(ΔIDR3)	13	2.59097112790729
ST(ΔIDR3)	18	1.39762862035773
ST(ΔIDR3)	22	2.87709112328506
ST(ΔIDR3)	43	1.26552430998138
ST(ΔIDR2a)	3	3.6816008774419
ST(ΔIDR2a)	1	5.49672396947176
ST(ΔIDR2a)	3	4.42534417323263
ST(ΔIDR2a)	1	3.14755093645588
ST(ΔIDR2a)	2	3.45053059166735
ST(ΔIDR2a)	1	3.15462205052365
ST(ΔIDR2a)	2	7.71001774552425
ST(ΔIDR2a)	2	2.68958423438829
ST(ΔIDR2a)	1	4.78145263128943
ST(ΔIDR2a)	1	6.82907153605522
ST(ΔIDR2a)	3	5.34528411682874
ST(ΔIDR2a)	8	2.90715718803428
ST(ΔIDR2a)	1	3.74988766925826
ST(ΔIDR2a)	1	3.35661983718166
ST(ΔIDR2a)	1	4.46644346061948
ST(ΔIDR2a)	2	1.84331776477573
ST(ΔIDR2a)	2	5.18588662688016
ST(ΔIDR2a)	3	6.47437091224293
ST(ΔIDR2a)	2	4.797591946156
ST(ΔIDR2a)	3	4.10707909316343
ST(ΔIDR2a)	1	4.76745205671409
ST(ΔIDR2a)	4	3.95275862056137
ST(ΔIDR2a)	2	3.77438996097425
ST(ΔIDR2a)	1	4.09276672320031
ST(ΔIDR2a)	3	3.83241991997615
ST(ΔIDR2a)	1	4.26625823081411
ST(ΔIDR2a)	2	4.43889226994273
ST(ΔIDR2a)	5	3.82261339710156
ST(ΔIDR2a)	5	2.04355104101067
ST(ΔIDR2a)	2	3.33353300844184
ST(ΔIDR2a)	1	2.52590644297605
ST(ΔIDR2a)	5	4.96780131742464
ST(ΔIDR2a)	1	5.27485580571616
ST(ΔIDR2a)	1	4.77052236370361
ST(ΔIDR2a)	1	3.04620580428012
ST(ΔIDR2a)	4	3.28900100630025
ST(ΔIDR2a)	4	3.6546256377699
ST(ΔIDR2a)	4	4.01242465914179
ST(ΔIDR2a)	3	4.29637524132336
ST(ΔIDR2a)	2	4.59613988793608
ST(ΔIDR2a)	1	5.51037355020911
ST(ΔIDR2a)	2	3.16031490269012
ST(ΔIDR2a)	4	4.50711255284324
ST(ΔIDR2a)	1	4.398942441188
ST(ΔIDR2a)	1	1.66717783279315
ST(ΔIDR2a)	2	3.08441184147132
ST(ΔIDR2a)	3	5.69407122480044
ST(ΔIDR2a)	2	1.75401056410811
ST(ΔIDR2a)	5	5.36995167042876
ST(ΔIDR2a)	2	3.801874007948
ST(ΔIDR2a)	2	6.48023871659714
ST(ΔIDR2b)	15	1.18591725363868
ST(ΔIDR2b)	11	1.20106822115113
ST(ΔIDR2b)	14	1.33259810143741
ST(ΔIDR2b)	8	1.88340299404083
ST(ΔIDR2b)	53	2.00790958629623
ST(ΔIDR2b)	8	0.73600697040305
ST(ΔIDR2b)	26	1.13626310427438
ST(ΔIDR2b)	9	1.05189199945433
ST(ΔIDR2b)	14	0.744308897632928
ST(ΔIDR2b)	4	0.976843142169292
ST(ΔIDR2b)	20	2.02529087302236
ST(ΔIDR2b)	31	1.87172036056786
ST(ΔIDR2b)	28	1.28115535839183
ST(ΔIDR2b)	50	1.56541367631171
ST(ΔIDR2b)	12	1.64338015084395
ST(ΔIDR2b)	10	0.924751619127895
ST(ΔIDR2b)	4	1.29274693219799
ST(ΔIDR2b)	19	1.81266130288267
ST(ΔIDR2b)	18	1.42410134761508
ST(ΔIDR2b)	64	1.96752211817117
ST(ΔIDR2b)	19	3.10258934237637
ST(ΔIDR2b)	20	1.82182952809267
ST(ΔIDR2b)	19	1.56363480180263
ST(ΔIDR2b)	68	1.42656767127167
ST(ΔIDR2b)	14	2.80244043133022
ST(ΔIDR2b)	9	1.55784911213691
ST(ΔIDR2b)	17	1.99387245797357
ST(ΔIDR2b)	28	1.52584273881359
ST(ΔIDR2b)	16	1.7156226649853
ST(ΔIDR2b)	16	2.70828773863935
ST(ΔIDR2b)	25	1.80065333374947
ST(ΔIDR2b)	9	1.84099039482876
ST(ΔIDR2b)	15	1.76527669604237
ST(ΔIDR2b)	50	1.01562355176244
ST(ΔIDR2b)	38	1.54462344019094
ST(ΔIDR2b)	13	1.83655193175704
ST(ΔIDR2b)	18	1.78444232219656
ST(ΔIDR2b)	18	1.96022643668595
ST(ΔIDR2b)	20	1.60883855029329
ST(ΔIDR2b)	10	1.44648905319229
ST(ΔIDR2b)	7	3.65256141102146
ST(ΔIDR2b)	15	1.83883999410998
ST(ΔIDR2b)	13	1.49968900096502
ST(ΔIDR2b)	16	1.61158006902541
ST(ΔIDR2b)	21	1.91974083188495
ST(ΔIDR2b)	19	1.37241289582186
ST(ΔIDR2b)	17	1.20047394920248
ST(ΔIDR2b)	16	1.9436357135709
ST(ΔIDR2b)	7	0.821012538607435
ST(ΔIDR2b)	32	1.29857098684126
ST(ΔIDR2b)	22	0.916586275593155
ST(ΔIDR2b)	37	1.58955747815066
ST(ΔIDR2b)	24	1.74679500376723
ST(ΔPLD)	18	1.60364813484096
ST(ΔPLD)	24	1.74005535372293
ST(ΔPLD)	33	1.98034704581566
ST(ΔPLD)	16	0.935167711427343
ST(ΔPLD)	29	1.35469446144885
ST(ΔPLD)	9	0.944337323450057
ST(ΔPLD)	40	1.51467617664226
ST(ΔPLD)	18	1.21752498902208
ST(ΔPLD)	12	3.76747744663402
ST(ΔPLD)	25	2.07767446417845
ST(ΔPLD)	22	1.32809226931348
ST(ΔPLD)	16	1.82630041985244
ST(ΔPLD)	6	1.52055055306387
ST(ΔPLD)	12	2.86033100296358
ST(ΔPLD)	17	2.15205998332358
ST(ΔPLD)	9	3.65558687956463
ST(ΔPLD)	16	1.28370422206115
ST(ΔPLD)	8	2.34961216457323
ST(ΔPLD)	18	1.07838942448969
ST(ΔPLD)	12	4.17674345723418
ST(ΔPLD)	67	1.2208211334388
ST(ΔPLD)	10	1.26050784789361
ST(ΔPLD)	10	1.41609530949889
ST(ΔPLD)	8	0.969295153228881
ST(ΔPLD)	25	1.25088926118044
ST(ΔPLD)	25	0.929727292811256
ST(ΔPLD)	8	0.765536190170029
ST(ΔPLD)	15	0.815082378060873
ST(ΔPLD)	10	1.26690934934239
ST(ΔPLD)	11	1.04181466789064
ST(ΔPLD)	13	1.1611365820181
ST(ΔPLD)	10	1.40920166987161
ST(ΔPLD)	33	1.67361415894011
ST(ΔPLD)	18	1.483667545279
ST(ΔPLD)	15	1.35979765274
ST(ΔPLD)	8	1.59969732882568
ST(ΔPLD)	9	1.0127607401186
ST(ΔPLD)	27	1.7173548255703
ST(ΔPLD)	10	5.36376985714428
ST(ΔPLD)	12	1.00898798766427
ST(ΔPLD)	22	1.10582694664711
ST(ΔPLD)	38	1.25712509557315
ST(ΔPLD)	55	1.34045171768461
ST(ΔPLD)	8	0.576722876925841
ST(ΔPLD)	24	1.1023804720073
ST(ΔPLD)	53	0.898515820522444
ST(ΔPLD)	42	1.96540644541247
ST(PLDmut)	31	3.98403038452782
ST(PLDmut)	5	1.01603767844394
ST(PLDmut)	11	1.54413562764293
ST(PLDmut)	17	0.801608702051442
ST(PLDmut)	9	1.87546543343489
ST(PLDmut)	11	4.55185081364989
ST(PLDmut)	14	1.30603473415012
ST(PLDmut)	14	2.01281532559136
ST(PLDmut)	11	1.46858734808594
ST(PLDmut)	7	1.33459069831587
ST(PLDmut)	42	1.22048411250558
ST(PLDmut)	26	1.13736765647878
ST(PLDmut)	38	2.9161518316239
ST(PLDmut)	17	2.60040482921426
ST(PLDmut)	13	3.95276574146234
ST(PLDmut)	13	2.73396230679676
ST(PLDmut)	53	1.50295386528923
ST(PLDmut)	9	1.28827697216979
ST(PLDmut)	37	2.01215136534234
ST(PLDmut)	14	3.69483063195942
ST(PLDmut)	13	1.52120593304602
ST(PLDmut)	29	1.46933495030283
ST(PLDmut)	24	1.66696616131394
ST(PLDmut)	24	1.63672440432189
ST(PLDmut)	30	1.95483257081721
ST(PLDmut)	16	1.2389224514834
ST(PLDmut)	20	1.47241096697523
ST(PLDmut)	19	2.15683904224209
ST(PLDmut)	19	2.06514629914311
ST(PLDmut)	17	1.67927273752471
ST(PLDmut)	36	1.13824530265634
ST(PLDmut)	21	1.04138198611586
ST(PLDmut)	25	0.980253211327176
ST(PLDmut)	26	1.7799458880892
ST(PLDmut)	16	1.75904396273656
ST(PLDmut)	22	1.19788517248229
ST(PLDmut)	3	1.38078546363498
ST(PLDmut)	17	1.353555106144
ST(PLDmut)	44	2.73026861509713
ST(PLDmut)	34	1.59685625205962
ST(PLDmut)	13	3.80857278632962
ST(PLDmut)	38	1.7558187838323
ST(PLDmut)	12	1.77515628335763
ST(PLDmut)	39	1.3655271524742
ST(PLDmut)	10	1.03515841719305
ST(PLDmut)	37	3.1537416255246
ST(PLDmut)	27	1.21809422851656
ST(PLDmut)	18	1.14420382264948
ST(PLDmut)	18	1.3592518306748
ST(PLDmut)	12	1.18175978244384
ST(PLDmut)	18	3.38627820365631
ST(PLDmut)	18	1.04970305401905
ST(PLDmut)	29	1.91038993689434
ST(PLDmut)	11	1.47222174991729
ST(PLDmut)	7	0.835323154466915
ST(PLDmut)	12	1.206902193937
