# Supplementary material for: The kinesin-3 KIF1C undergoes liquid-liquid phase separation for accumulation of specific transcripts at the cell periphery
Source: EMBO J. 2024 Jun 19;43(15):3192–213. doi: 10.1038/s44318-024-00147-9 (PMC11294625; doi:10.1038/s44318-024-00147-9)
Supplement: Supplementary file 19 — Source data Fig. 7 [file 44318_2024_147_MOESM19_ESM.zip]

Archive with 65 entries (59 files):
- Figure 7/
- Figure 7/.DS_Store
- __MACOSX/Figure 7/._.DS_Store
- Figure 7/7D/
- Figure 7/7C/
- Figure 7/7B/
- Figure 7/7E/
- Figure 7/7F/
- Figure 7/7D/.DS_Store
- __MACOSX/Figure 7/7D/._.DS_Store
- Figure 7/7D/100mMNaCl_2.72uM_CC4+IDR_20fps.tif
- __MACOSX/Figure 7/7D/._100mMNaCl_2.72uM_CC4+IDR_20fps.tif
- Figure 7/7C/phase_diagram_IDR.csv
- __MACOSX/Figure 7/7C/._phase_diagram_IDR.csv
- Figure 7/7C/phase_diagram_CC4+IDR.csv
- __MACOSX/Figure 7/7C/._phase_diagram_CC4+IDR.csv
- Figure 7/7B/100mMNaCl_2uM_IDR_10x10um.tif
- __MACOSX/Figure 7/7B/._100mMNaCl_2uM_IDR_10x10um.tif
- Figure 7/7B/100mMNaCl_9.4uM_mNG_10x10um.tif
- __MACOSX/Figure 7/7B/._100mMNaCl_9.4uM_mNG_10x10um.tif
- Figure 7/7B/100mMNaCl_2uM_CC4+IDR_10x10um.tif
- __MACOSX/Figure 7/7B/._100mMNaCl_2uM_CC4+IDR_10x10um.tif
- Figure 7/7E/2.4uMA13_25x25um.tif
- __MACOSX/Figure 7/7E/._2.4uMA13_25x25um.tif
- Figure 7/7E/60nMA13_25x25.tif
- __MACOSX/Figure 7/7E/._60nMA13_25x25.tif
- Figure 7/7E/120nMA13_25x25um.tif
- __MACOSX/Figure 7/7E/._120nMA13_25x25um.tif
- Figure 7/7E/.DS_Store
- __MACOSX/Figure 7/7E/._.DS_Store
- Figure 7/7E/300nMGU_25x25um.tif
- __MACOSX/Figure 7/7E/._300nMGU_25x25um.tif
- Figure 7/7E/2.4uMGU_25x25um.tif
- __MACOSX/Figure 7/7E/._2.4uMGU_25x25um.tif
- Figure 7/7E/15nMA13_25x25.tif
- __MACOSX/Figure 7/7E/._15nMA13_25x25.tif
- Figure 7/7E/600nMGU_25x25um.tif
- __MACOSX/Figure 7/7E/._600nMGU_25x25um.tif
- Figure 7/7E/1.2uMGU_25x25um.tif
- __MACOSX/Figure 7/7E/._1.2uMGU_25x25um.tif
- Figure 7/7E/15nMGU_25x25um.tif
- __MACOSX/Figure 7/7E/._15nMGU_25x25um.tif
- Figure 7/7E/5nMGU_25x25um.tif
- __MACOSX/Figure 7/7E/._5nMGU_25x25um.tif
- Figure 7/7E/1.2uMA13_25x25um.tif
- __MACOSX/Figure 7/7E/._1.2uMA13_25x25um.tif
- Figure 7/7E/120nMGU_25x25um.tif
- __MACOSX/Figure 7/7E/._120nMGU_25x25um.tif
- Figure 7/7E/60nMGU_25x25um.tif
- __MACOSX/Figure 7/7E/._60nMGU_25x25um.tif
- Figure 7/7E/600nMA13_25x25.tif
- __MACOSX/Figure 7/7E/._600nMA13_25x25.tif
- Figure 7/7E/300nMA13_25x25.tif
- __MACOSX/Figure 7/7E/._300nMA13_25x25.tif
- Figure 7/7E/30nMGU_25x25um.tif
- __MACOSX/Figure 7/7E/._30nMGU_25x25um.tif
- Figure 7/7E/5nMA13_25x25um.tif
- __MACOSX/Figure 7/7E/._5nMA13_25x25um.tif
- Figure 7/7E/30nMA13_25x25um.tif
- __MACOSX/Figure 7/7E/._30nMA13_25x25um.tif
- Figure 7/7F/in_vitro_A13_incorporation.csv
- __MACOSX/Figure 7/7F/._in_vitro_A13_incorporation.csv
- Figure 7/7F/in_vitro_RNA_incorporation_in_KIF1C_condensates.csv
- __MACOSX/Figure 7/7F/._in_vitro_RNA_incorporation_in_KIF1C_condensates.csv
- Figure 7/7F/in_vitro_GU_incorporation.csv
