# Supplementary material for: The kinesin-3 KIF1C undergoes liquid-liquid phase separation for accumulation of specific transcripts at the cell periphery
Source: EMBO J. 2024 Jun 19;43(15):3192–213. doi: 10.1038/s44318-024-00147-9 (PMC11294625; doi:10.1038/s44318-024-00147-9)
Supplement: Supplementary file 19 — Source data Fig. 7 [file 44318_2024_147_MOESM19_ESM.zip › Figure 7/7C/phase_diagram_CC4+IDR.csv]

Protein_uM	Buffer_mM	LLPS
10.88	400	N
8.16	300	N
6.8	250	N
5.44	200	Y
4	200	Y
2	200	Y
1	200	Y
0.75	200	Y
0.5	200	N
2.72	100	Y
2	100	Y
1	100	Y
0.5	100	Y
0.25	100	Y
0.125	100	Y
0.0625	100	Y
0.03125	100	N
