# Supplementary material for: The kinesin-3 KIF1C undergoes liquid-liquid phase separation for accumulation of specific transcripts at the cell periphery
Source: EMBO J. 2024 Jun 19;43(15):3192–213. doi: 10.1038/s44318-024-00147-9 (PMC11294625; doi:10.1038/s44318-024-00147-9)
Supplement: Supplementary file 19 — Source data Fig. 7 [file 44318_2024_147_MOESM19_ESM.zip › Figure 7/7F/in_vitro_A13_incorporation.csv]

concentration	ratioMean	ratioSD
15 nM	0.106666666666667	0.0887300261684828
30 nM	0.383092592592593	0.178755157573675
60 nM	0.5425	0.200973073993976
120 nM	0.7985875	0.0950630295572763
300 nM	0.747018181818182	0.106804163275264
600 nM	0.624706896551724	0.112730233591696
