# Supplementary material for: The kinesin-3 KIF1C undergoes liquid-liquid phase separation for accumulation of specific transcripts at the cell periphery
Source: EMBO J. 2024 Jun 19;43(15):3192–213. doi: 10.1038/s44318-024-00147-9 (PMC11294625; doi:10.1038/s44318-024-00147-9)
Supplement: Supplementary file 19 — Source data Fig. 7 [file 44318_2024_147_MOESM19_ESM.zip › Figure 7/7F/in_vitro_RNA_incorporation_in_KIF1C_condensates.csv]

name	ratio	RNAenrichment
15nM GU-rich	0.486	1.822
15nM GU-rich	0.616	1.76
15nM GU-rich	0.358	1.707
15nM GU-rich	0.594	1.423
15nM GU-rich	0.271	1.551
15nM GU-rich	0	NA
15nM GU-rich	0	NA
15nM GU-rich	0	NA
15nM GU-rich	0	NA
15nM GU-rich	0.655	1.635
15nM GU-rich	0.559	2.65
15nM GU-rich	0.619	1.743
15nM GU-rich	0.582	2.008
15nM GU-rich	0.646	1.569
15nM GU-rich	0.77	1.888
15nM GU-rich	0.511	1.952
15nM GU-rich	0.801	1.644
15nM GU-rich	0.446	1.459
15nM GU-rich	0.545	2.126
15nM GU-rich	0.651	1.742
15nM GU-rich	0.72	2.758
15nM GU-rich	0.656	1.879
15nM GU-rich	0.568	1.767
15nM GU-rich	0.557	1.656
15nM GU-rich	0.478	1.697
15nM GU-rich	0.326	1.703
15nM GU-rich	0.528	1.583
15nM GU-rich	0.478	1.718
15nM GU-rich	0.517	1.473
15nM GU-rich	0.611	1.7
15nM GU-rich	0.411	1.64
15nM GU-rich	0.641	1.711
15nM GU-rich	0.701	1.663
15nM GU-rich	0.632	2.09
15nM GU-rich	0.671	1.86
15nM GU-rich	0.81	1.739
15nM GU-rich	0.787	1.439
15nM GU-rich	0.586	1.415
15nM GU-rich	0.762	1.628
15nM GU-rich	0.398	1.726
15nM GU-rich	0.316	1.32
15nM GU-rich	0.87	1.791
15nM GU-rich	0.407	1.355
15nM GU-rich	0.556	1.43
15nM GU-rich	0.558	1.537
15nM GU-rich	0.822	1.986
15nM GU-rich	0.63	1.553
15nM GU-rich	0.664	1.983
15nM polyA	0.091	1.355
15nM polyA	0.095	1.172
15nM polyA	0.121	1.82
15nM polyA	0	NA
15nM polyA	0.038	1.219
15nM polyA	0.154	1.281
15nM polyA	0.028	2.021
15nM polyA	0.027	1.25
15nM polyA	0	NA
15nM polyA	0	NA
15nM polyA	0.039	1.547
15nM polyA	0.171	1.333
15nM polyA	0.097	1.637
15nM polyA	0.009	NA
15nM polyA	0.138	1.812
15nM polyA	0.235	1.441
15nM polyA	0.235	1.618
15nM polyA	0.041	1.201
15nM polyA	0	NA
15nM polyA	0.174	1.306
15nM polyA	0.186	1.212
15nM polyA	0.545	1.486
15nM polyA	0.224	1.497
15nM polyA	0.345	1.25
15nM polyA	0.288	1.434
15nM polyA	0.117	1.259
15nM polyA	0	NA
15nM polyA	0.109	1.212
15nM polyA	0.135	1.257
15nM polyA	0.153	1.196
15nM polyA	0.111	1.377
15nM polyA	0.121	1.196
15nM polyA	0.024	1.705
15nM polyA	0.064	1.375
15nM polyA	0.244	1.376
15nM polyA	0.09	1.196
15nM polyA	0.097	1.362
15nM polyA	0	NA
15nM polyA	0.019	NA
15nM polyA	0.14	1.18
30nM GU-rich	0.746	3.811
30nM GU-rich	0.835	2.574
30nM GU-rich	0.892	3.892
30nM GU-rich	0.655	2.476
30nM GU-rich	0.633	2.807
30nM GU-rich	0.673	2.657
30nM GU-rich	0.667	2.165
30nM GU-rich	0.77	2.972
30nM GU-rich	0.514	3.115
30nM GU-rich	0.782	2.011
30nM GU-rich	0.51	2.107
30nM GU-rich	0.802	1.879
30nM GU-rich	0.731	2.093
30nM GU-rich	0.853	4.567
30nM GU-rich	0.807	1.784
30nM GU-rich	0.714	2.509
30nM GU-rich	0.785	1.924
30nM GU-rich	0.869	2.252
30nM GU-rich	0.862	1.54
30nM GU-rich	0.623	1.872
30nM GU-rich	0.781	2.006
30nM GU-rich	0.684	1.981
30nM GU-rich	0.791	2.085
30nM GU-rich	0.689	1.922
30nM GU-rich	0.739	2.706
30nM GU-rich	0.754	2.125
30nM GU-rich	0.864	1.841
30nM GU-rich	0.673	2.229
30nM GU-rich	0.686	2.383
30nM GU-rich	0.751	2.537
30nM GU-rich	0.795	3.035
30nM GU-rich	0.782	3.067
30nM GU-rich	0.8	3.296
30nM GU-rich	0.784	4.241
30nM GU-rich	0.698	3.137
30nM GU-rich	0.669	1.56
30nM GU-rich	0.738	1.953
30nM GU-rich	0.645	2.303
30nM GU-rich	0.887	1.884
30nM GU-rich	0.783	2.926
30nM GU-rich	0.633	4.141
30nM GU-rich	0.619	1.905
30nM GU-rich	0.844	3.225
30nM GU-rich	0.63	3.693
30nM GU-rich	0.917	2.665
30nM GU-rich	0.798	1.98
30nM GU-rich	0.821	2.062
30nM GU-rich	0.736	1.797
30nM GU-rich	0.568	2.789
30nM polyA	0.397	1.391
30nM polyA	0.352	1.324
30nM polyA	0.222	1.263
30nM polyA	0.228	1.472
30nM polyA	0.628	1.332
30nM polyA	0.411	1.402
30nM polyA	0.67	1.485
30nM polyA	0.32	1.277
30nM polyA	0.216	1.222
30nM polyA	0.203	1.258
30nM polyA	0.078	1.313
30nM polyA	0.37	1.464
30nM polyA	0.279	1.436
30nM polyA	0.5	1.428
30nM polyA	0.462	1.315
30nM polyA	0.421	1.433
30nM polyA	0.759	1.579
30nM polyA	0.644	1.694
30nM polyA	0.45	1.494
30nM polyA	0.055	1.41
30nM polyA	0.421	1.408
30nM polyA	0.182	1.247
30nM polyA	0.212	1.188
30nM polyA	0.098	1.646
30nM polyA	0.256	1.199
30nM polyA	0.342	1.418
30nM polyA	0.77	1.447
30nM polyA	0.431	1.224
30nM polyA	0.593	1.5
30nM polyA	0.517	1.384
30nM polyA	0.56	1.557
30nM polyA	0.247	1.243
30nM polyA	0.269	1.207
30nM polyA	0.574	1.406
30nM polyA	0.438	1.493
30nM polyA	0.333	1.217
30nM polyA	0.169	1.264
30nM polyA	0.248	1.635
30nM polyA	0.095	1.782
30nM polyA	0.534	1.495
30nM polyA	0.203	1.388
30nM polyA	0.361	1.287
30nM polyA	0.541	1.421
30nM polyA	0.492	1.487
30nM polyA	0.455	1.488
30nM polyA	0.744	1.366
30nM polyA	0.343	1.392
30nM polyA	0.518	1.445
30nM polyA	0.293	1.33
30nM polyA	0.478	1.321
30nM polyA	0.512	1.406
30nM polyA	0.304	1.257
30nM polyA	0.358	1.39
30nM polyA	0.131	1.245
60nM GU-rich	0.583	2.321
60nM GU-rich	0.841	2.871
60nM GU-rich	0.708	3.584
60nM GU-rich	0.582	2.455
60nM GU-rich	0.912	3.084
60nM GU-rich	0.739	4.006
60nM GU-rich	0.786	2.571
60nM GU-rich	0.844	2.018
60nM GU-rich	0.916	2.221
60nM GU-rich	0.832	2.552
60nM GU-rich	0.748	2.438
60nM GU-rich	0.688	2.616
60nM GU-rich	0.898	3.783
60nM GU-rich	0.897	3.113
60nM GU-rich	0.827	1.835
60nM GU-rich	0.712	3.219
60nM GU-rich	0.835	3.441
60nM GU-rich	0.831	3.119
60nM GU-rich	0.904	3.541
60nM GU-rich	0.855	4.316
60nM GU-rich	0.662	3.052
60nM GU-rich	0.774	5.722
60nM GU-rich	0.855	1.947
60nM GU-rich	0.764	1.961
60nM GU-rich	0.854	5.272
60nM GU-rich	0.652	2.734
60nM GU-rich	0.717	3.385
60nM GU-rich	0.703	4.915
60nM GU-rich	0.786	2.7
60nM GU-rich	0.842	2.715
60nM GU-rich	0.648	3.125
60nM GU-rich	0.623	2.25
60nM GU-rich	0.463	2.225
60nM GU-rich	0.86	2.581
60nM GU-rich	0.707	2.758
60nM GU-rich	0.743	2.453
60nM GU-rich	0.848	1.948
60nM GU-rich	0.709	2.034
60nM polyA	0.665	1.337
60nM polyA	0.349	1.232
60nM polyA	0.741	1.285
60nM polyA	0.875	1.244
60nM polyA	0.37	1.196
60nM polyA	0.428	1.405
60nM polyA	0.2	1.245
60nM polyA	0.691	1.223
60nM polyA	0.227	1.231
60nM polyA	0.314	1.227
60nM polyA	0.815	1.699
60nM polyA	0.727	1.244
60nM polyA	0.351	1.254
60nM polyA	0.354	1.332
60nM polyA	0.222	1.244
60nM polyA	0.591	1.304
60nM polyA	0.667	1.461
60nM polyA	0.441	1.304
60nM polyA	0.492	1.332
60nM polyA	0.766	1.354
60nM polyA	0.813	1.431
60nM polyA	0.544	1.296
60nM polyA	0.77	1.356
60nM polyA	0.322	19.049
60nM polyA	0.791	1.281
60nM polyA	0.301	1.44
60nM polyA	0.311	1.631
60nM polyA	0.681	1.846
60nM polyA	0.432	1.359
60nM polyA	0.569	1.636
60nM polyA	0.848	1.769
60nM polyA	0.629	1.287
60nM polyA	0.446	1.304
60nM polyA	0.611	1.285
60nM polyA	0.855	1.375
60nM polyA	0.541	1.443
60nM polyA	0.817	1.363
60nM polyA	0.681	1.362
60nM polyA	0.741	1.284
60nM polyA	0.681	1.549
60nM polyA	0.38	1.324
60nM polyA	0.558	1.338
60nM polyA	0.619	1.35
60nM polyA	0.354	1.271
60nM polyA	0.648	1.358
60nM polyA	0.452	1.3
60nM polyA	0.559	1.357
60nM polyA	0.164	1.314
60nM polyA	0.62	1.268
60nM polyA	0.512	1.376
60nM polyA	0.552	1.411
60nM polyA	0.122	1.285
120nM GU-rich	0.821	12.276
120nM GU-rich	0.913	7.696
120nM GU-rich	0.944	8
120nM GU-rich	0.876	14.354
120nM GU-rich	0.906	6.386
120nM GU-rich	0.868	9.968
120nM GU-rich	0.95	16.279
120nM GU-rich	0.827	12.515
120nM GU-rich	0.744	9.974
120nM GU-rich	0.62	10.613
120nM GU-rich	0.667	9.991
120nM GU-rich	0.929	13.914
120nM GU-rich	0.839	7.078
120nM GU-rich	0.811	4.474
120nM GU-rich	0.785	9.409
120nM GU-rich	0.873	9.671
120nM GU-rich	0.824	9.01
120nM GU-rich	0.807	8.591
120nM GU-rich	0.905	12.664
120nM GU-rich	0.878	13.692
120nM GU-rich	0.865	10.604
120nM GU-rich	0.912	8.677
120nM GU-rich	0.659	5.746
120nM GU-rich	0.921	7.784
120nM GU-rich	0.518	12.437
120nM GU-rich	0.793	13.187
120nM GU-rich	0.828	14.06
120nM GU-rich	0.766	8.964
120nM GU-rich	0.658	6.551
120nM GU-rich	0.928	12.193
120nM GU-rich	0.895	10.738
120nM GU-rich	0.825	11.004
120nM GU-rich	0.752	9.996
120nM GU-rich	0.949	11.605
120nM GU-rich	0.782	9.276
120nM GU-rich	0.831	11.183
120nM GU-rich	0.916	14.805
120nM GU-rich	0.845	11.945
120nM GU-rich	0.95	14.099
120nM GU-rich	0.776	11.093
120nM GU-rich	0.814	13.892
120nM GU-rich	0.846	16.245
120nM GU-rich	0.822	10.649
120nM GU-rich	0.973	13.341
120nM GU-rich	0.91	13.535
120nM GU-rich	0.952	12.723
120nM GU-rich	0.869	16.233
120nM GU-rich	0.908	10.684
120nM GU-rich	0.932	10.17
120nM GU-rich	0.72	9.069
120nM GU-rich	0.842	10.226
120nM GU-rich	0.865	10.78
120nM GU-rich	0.822	14.402
120nM GU-rich	0.993	15.035
120nM GU-rich	0.851	12.416
120nM GU-rich	0.73	9.151
120nM GU-rich	0.781	12.316
120nM GU-rich	0.699	10.475
120nM GU-rich	0.962	8.108
120nM GU-rich	0.897	14.921
120nM GU-rich	0.872	11.525
120nM GU-rich	0.788	14.405
120nM GU-rich	0.869	14.113
120nM GU-rich	0.836	13.834
120nM GU-rich	0.711	10.735
120nM GU-rich	0.927	11.932
120nM GU-rich	0.771	14.59
120nM GU-rich	0.825	13.689
120nM GU-rich	0.871	13.463
120nM GU-rich	0.934	11.465
120nM GU-rich	0.853	8.569
120nM GU-rich	0.939	11.124
120nM GU-rich	0.924	13.175
120nM GU-rich	0.936	12.542
120nM GU-rich	0.906	14.506
120nM polyA	0.853	11.144
120nM polyA	0.224	7.993
120nM polyA	0.856	11.123
120nM polyA	0.886	13.538
120nM polyA	0.924	9.44
120nM polyA	0.86	10.282
120nM polyA	0.688	9.077
120nM polyA	0.864	11.418
120nM polyA	0.81	10.422
120nM polyA	0.917	10.849
120nM polyA	0.32	10.355
120nM polyA	0.99	12.208
120nM polyA	0.98	12.945
120nM polyA	0.912	10.555
120nM polyA	0.877	11.651
120nM polyA	0.943	10.053
120nM polyA	0.89	9.434
120nM polyA	0.9	10.495
120nM polyA	0.746	5.844
120nM polyA	0.932	9.194
120nM polyA	0.96	8.539
120nM polyA	0.886	6.376
120nM polyA	0.959	10.378
120nM polyA	0.972	6.693
120nM polyA	0.796	8.925
120nM polyA	0.819	9.054
120nM polyA	0.688	5.623
120nM polyA	0.386	3.544
120nM polyA	0.916	5.34
120nM polyA	0.861	8.269
120nM polyA	0.728	8.885
120nM polyA	0.818	8.151
120nM polyA	0.864	10.435
120nM polyA	0.674	8.658
120nM polyA	0.684	13.637
120nM polyA	0.686	7.537
120nM polyA	0.839	9.907
120nM polyA	0.728	8.59
120nM polyA	0.681	11.437
120nM polyA	0.709	12.75
120nM polyA	0.77	8.053
120nM polyA	0.725	11.986
120nM polyA	0.736	11.202
120nM polyA	0.816	6.584
120nM polyA	0.547	7.236
120nM polyA	0.833	7.962
120nM polyA	0.739	12.249
120nM polyA	0.856	4.706
120nM polyA	0.864	6.135
120nM polyA	0.763	8.568
120nM polyA	0.8	8.165
120nM polyA	0.766	6.042
120nM polyA	0.855	6.02
120nM polyA	0.823	11.74
120nM polyA	0.703	11.576
120nM polyA	0.773	4.218
120nM polyA	0.816	6.721
120nM polyA	0.717	12.544
120nM polyA	0.868	5.967
120nM polyA	0.848	10.482
120nM polyA	0.651	7.566
120nM polyA	0.827	2.938
120nM polyA	0.65	6.74
120nM polyA	0.785	7.053
120nM polyA	0.935	5.313
120nM polyA	0.776	10.866
120nM polyA	0.75	10.038
120nM polyA	0.662	8.428
120nM polyA	0.615	9.837
120nM polyA	0.702	8.665
120nM polyA	0.779	10.181
120nM polyA	0.772	9.023
120nM polyA	0.712	10.86
120nM polyA	0.81	11.721
120nM polyA	0.777	15.435
120nM polyA	0.75	10.084
120nM polyA	0.709	11.203
120nM polyA	0.844	9.425
120nM polyA	0.688	11.482
120nM polyA	0.692	8.822
120nM polyA	0.83	7.69
120nM polyA	0.699	4.975
120nM polyA	0.758	6.631
300nM GU-rich	0.623	2.704
300nM GU-rich	0.78	4.464
300nM GU-rich	0.89	2.161
300nM GU-rich	0.632	2.277
300nM GU-rich	0.682	3.334
300nM GU-rich	0.351	5.017
300nM GU-rich	0.509	5.523
300nM GU-rich	0.374	3.075
300nM GU-rich	0.347	3.654
300nM GU-rich	0.457	2.66
300nM GU-rich	0.398	3.298
300nM GU-rich	0.431	3.93
300nM GU-rich	0.762	2.411
300nM GU-rich	0.636	5.481
300nM GU-rich	0.674	4.061
300nM GU-rich	0.621	1.892
300nM GU-rich	0.673	2.678
300nM GU-rich	0.497	2.448
300nM GU-rich	0.72	2.661
300nM GU-rich	0.484	2.481
300nM GU-rich	0.861	2.526
300nM GU-rich	0.792	2.2
300nM GU-rich	0.698	1.658
300nM GU-rich	0.766	1.726
300nM GU-rich	0.779	4.206
300nM GU-rich	0.746	3.308
300nM GU-rich	0.881	4.056
300nM GU-rich	0.561	1.684
300nM GU-rich	0.748	2.976
300nM GU-rich	0.733	1.768
300nM GU-rich	0.696	2.686
300nM GU-rich	0.724	2.457
300nM GU-rich	0.677	1.741
300nM GU-rich	0.556	1.812
300nM GU-rich	0.521	2.583
300nM GU-rich	0.531	2.79
300nM GU-rich	0.67	1.497
300nM GU-rich	0.621	3.952
300nM GU-rich	0.592	3.748
300nM GU-rich	0.531	2.381
300nM GU-rich	0.642	3.614
300nM GU-rich	0.607	5.358
300nM GU-rich	0.554	5.046
300nM GU-rich	0.748	1.629
300nM GU-rich	0.611	2.286
300nM GU-rich	0.54	2.694
300nM GU-rich	0.434	2.338
300nM GU-rich	0.399	2.794
300nM GU-rich	0.32	3.543
300nM GU-rich	0.677	2.532
300nM GU-rich	0.517	2.187
300nM GU-rich	0.737	2.647
300nM GU-rich	0.622	5.184
300nM GU-rich	0.52	2.904
300nM GU-rich	0.651	2.332
300nM polyA	0.704	1.419
300nM polyA	0.701	1.549
300nM polyA	0.446	1.455
300nM polyA	0.709	1.291
300nM polyA	0.696	1.495
300nM polyA	0.788	1.276
300nM polyA	0.814	1.53
300nM polyA	0.63	1.465
300nM polyA	0.703	2.372
300nM polyA	0.614	2.793
300nM polyA	0.695	1.421
300nM polyA	0.699	1.327
300nM polyA	0.823	1.79
300nM polyA	0.567	1.259
300nM polyA	0.802	1.353
300nM polyA	0.635	2.061
300nM polyA	0.725	1.356
300nM polyA	0.604	1.203
300nM polyA	0.794	1.529
300nM polyA	0.571	1.231
300nM polyA	0.957	1.682
300nM polyA	0.953	1.665
300nM polyA	0.754	1.735
300nM polyA	0.857	1.561
300nM polyA	0.733	1.469
300nM polyA	0.695	1.273
300nM polyA	0.946	1.677
300nM polyA	0.779	2.005
300nM polyA	0.871	1.532
300nM polyA	0.71	1.397
300nM polyA	0.77	1.69
300nM polyA	0.704	1.403
300nM polyA	0.878	1.899
300nM polyA	0.885	1.492
300nM polyA	0.787	1.722
300nM polyA	0.748	2.005
300nM polyA	0.929	1.613
300nM polyA	0.813	1.612
300nM polyA	0.777	1.611
300nM polyA	0.784	2.055
300nM polyA	0.733	1.342
300nM polyA	0.745	1.966
300nM polyA	0.593	1.408
300nM polyA	0.572	1.241
300nM polyA	0.591	1.347
300nM polyA	0.814	1.445
300nM polyA	0.612	1.529
300nM polyA	0.757	3.627
300nM polyA	0.75	1.978
300nM polyA	0.39	1.182
300nM polyA	0.699	1.613
300nM polyA	0.56	3.263
300nM polyA	0.976	1.664
300nM polyA	0.646	1.336
300nM polyA	0.835	2.031
300nM polyA	0.769	2.076
300nM polyA	0.83	2.094
600nM GU-rich	0.396	2.017
600nM GU-rich	0.718	3.499
600nM GU-rich	0.705	3.866
600nM GU-rich	0.748	4.153
600nM GU-rich	0.53	2.405
600nM GU-rich	0.688	2.273
600nM GU-rich	0.472	4.134
600nM GU-rich	0.281	5.402
600nM GU-rich	0.351	4.269
600nM GU-rich	0.432	1.885
600nM GU-rich	0.348	3.125
600nM GU-rich	0.631	3.601
600nM GU-rich	0.466	2.216
600nM GU-rich	0.392	2.57
600nM GU-rich	0.736	2.415
600nM GU-rich	0.691	1.858
600nM GU-rich	0.719	2.757
600nM GU-rich	0.66	2.361
600nM GU-rich	0.485	1.486
600nM GU-rich	0.768	1.979
600nM GU-rich	0.644	1.708
600nM GU-rich	0.278	2.335
600nM GU-rich	0.301	2.629
600nM GU-rich	0.516	2.826
600nM GU-rich	0.474	4.129
600nM GU-rich	0.479	2.426
600nM GU-rich	0.562	2.206
600nM GU-rich	0.492	1.926
600nM GU-rich	0.493	1.831
600nM GU-rich	0.83	2.592
600nM GU-rich	0.901	1.816
600nM GU-rich	0.703	2.009
600nM GU-rich	0.727	2.454
600nM GU-rich	0.8	2.607
600nM GU-rich	0.604	4.997
600nM GU-rich	0.612	2.098
600nM GU-rich	0.752	1.583
600nM GU-rich	0.635	2.805
600nM GU-rich	0.842	3.759
600nM GU-rich	0.809	2.977
600nM GU-rich	0.715	2.157
600nM GU-rich	0.774	2.571
600nM GU-rich	0.72	1.802
600nM GU-rich	0.879	2.367
600nM GU-rich	0.791	3.511
600nM GU-rich	0.669	2.759
600nM GU-rich	0.747	2.009
600nM GU-rich	0.847	5.478
600nM GU-rich	0.848	1.835
600nM GU-rich	0.741	4.712
600nM GU-rich	0.775	3.397
600nM GU-rich	0.701	3.056
600nM GU-rich	0.491	1.792
600nM GU-rich	0.576	2.498
600nM GU-rich	0.61	2.309
600nM GU-rich	0.674	4.974
600nM GU-rich	0.841	3.455
600nM GU-rich	0.726	2.254
600nM GU-rich	0.881	2.488
600nM GU-rich	0.464	3.943
600nM GU-rich	0.444	4.23
600nM GU-rich	0.487	2.258
600nM GU-rich	0.365	3.561
600nM GU-rich	0.409	2.951
600nM GU-rich	0.608	2.32
600nM GU-rich	0.385	2.631
600nM GU-rich	0.561	2.416
600nM polyA	0.588	1.934
600nM polyA	0.454	1.662
600nM polyA	0.651	2.137
600nM polyA	0.547	2.529
600nM polyA	0.554	2.057
600nM polyA	0.5	2.367
600nM polyA	0.438	1.492
600nM polyA	0.665	1.965
600nM polyA	0.689	2.502
600nM polyA	0.6	1.861
600nM polyA	0.584	1.78
600nM polyA	0.564	2.225
600nM polyA	0.641	1.977
600nM polyA	0.698	2.03
600nM polyA	0.684	2.11
600nM polyA	0.786	1.817
600nM polyA	0.492	1.451
600nM polyA	0.705	2.145
600nM polyA	0.706	2.71
600nM polyA	0.615	2.067
600nM polyA	0.486	9.835
600nM polyA	0.783	2.397
600nM polyA	0.752	1.897
600nM polyA	0.787	1.747
600nM polyA	0.723	2.109
600nM polyA	0.887	3.84
600nM polyA	0.549	1.94
600nM polyA	0.713	1.903
600nM polyA	0.66	1.768
600nM polyA	0.402	1.554
600nM polyA	0.46	1.404
600nM polyA	0.557	2.033
600nM polyA	0.648	1.808
600nM polyA	0.627	2.087
600nM polyA	0.722	1.753
600nM polyA	0.6	1.739
600nM polyA	0.771	1.693
600nM polyA	0.618	4.311
600nM polyA	0.788	1.758
600nM polyA	0.484	1.498
600nM polyA	0.611	1.698
600nM polyA	0.529	1.599
600nM polyA	0.618	1.415
600nM polyA	0.555	2.632
600nM polyA	0.798	2.585
600nM polyA	0.469	1.729
600nM polyA	0.524	1.853
600nM polyA	0.788	2.237
600nM polyA	0.583	1.568
600nM polyA	0.679	2.634
600nM polyA	0.544	2.008
600nM polyA	0.651	1.763
600nM polyA	0.565	2.103
600nM polyA	0.509	1.966
600nM polyA	0.676	1.947
600nM polyA	0.818	1.747
600nM polyA	0.439	1.527
600nM polyA	0.699	1.981
