# Supplementary material for: The kinesin-3 KIF1C undergoes liquid-liquid phase separation for accumulation of specific transcripts at the cell periphery
Source: EMBO J. 2024 Jun 19;43(15):3192–213. doi: 10.1038/s44318-024-00147-9 (PMC11294625; doi:10.1038/s44318-024-00147-9)
Supplement: Supplementary file 19 — Source data Fig. 7 [file 44318_2024_147_MOESM19_ESM.zip › Figure 7/7F/in_vitro_GU_incorporation.csv]

concentration	ratioMean	ratioSD
15 nM	0.585704545454545	0.142354385747855
30 nM	0.740448979591837	0.0956316852182742
60 nM	0.77527027027027	0.0944874032311682
120 nM	0.851616438356164	0.078465602891576
300 nM	0.614618181818182	0.139552259016588
600 nM	0.617910447761194	0.167045061180952
