# Supplementary material for: The kinesin-3 KIF1C undergoes liquid-liquid phase separation for accumulation of specific transcripts at the cell periphery
Source: EMBO J. 2024 Jun 19;43(15):3192–213. doi: 10.1038/s44318-024-00147-9 (PMC11294625; doi:10.1038/s44318-024-00147-9)
Supplement: Supplementary file 20 — Source data Fig. 8 [file 44318_2024_147_MOESM20_ESM.zip]

Archive with 32 entries (26 files):
- Figure 8/
- Figure 8/.DS_Store
- __MACOSX/Figure 8/._.DS_Store
- Figure 8/8F/
- Figure 8/8D/
- Figure 8/8C/
- Figure 8/8B/
- Figure 8/8E/
- Figure 8/8F/KIF1CKO_KIF1CIF_profile.csv
- __MACOSX/Figure 8/8F/._KIF1CKO_KIF1CIF_profile.csv
- Figure 8/8F/KIF1CKO_mRNA_profile.csv
- __MACOSX/Figure 8/8F/._KIF1CKO_mRNA_profile.csv
- Figure 8/8F/WT_KIF1CIF_profile.csv
- __MACOSX/Figure 8/8F/._WT_KIF1CIF_profile.csv
- Figure 8/8F/WT_mRNA_profile.csv
- __MACOSX/Figure 8/8F/._WT_mRNA_profile.csv
- Figure 8/8D/KIF1CdelIDRmNGstable_KIF1C_IF_100x100um.tif
- __MACOSX/Figure 8/8D/._KIF1CdelIDRmNGstable_KIF1C_IF_100x100um.tif
- Figure 8/8D/KIF1CFLmNGstable_KIF1C_IF_100x100um.tif
- __MACOSX/Figure 8/8D/._KIF1CFLmNGstable_KIF1C_IF_100x100um.tif
- Figure 8/8C/Counts_KIF1CIF_periphery.csv
- __MACOSX/Figure 8/8C/._Counts_KIF1CIF_periphery.csv
- Figure 8/8B/KIF1CWTRPE_KIF1C_IF_100x100um.tif
- __MACOSX/Figure 8/8B/._KIF1CWTRPE_KIF1C_IF_100x100um.tif
- Figure 8/8B/.DS_Store
- __MACOSX/Figure 8/8B/._.DS_Store
- Figure 8/8B/KIF1CKORPE_KIF1C_IF_100x100um.tif
- __MACOSX/Figure 8/8B/._KIF1CKORPE_KIF1C_IF_100x100um.tif
- Figure 8/8E/WTRPE_KIF1CIF_smFISH_RAB13_100x100um.tif
- __MACOSX/Figure 8/8E/._WTRPE_KIF1CIF_smFISH_RAB13_100x100um.tif
- Figure 8/8E/KIF1CKORPE_KIF1CIF_smFISH_RAB13_100x100um.tif
- __MACOSX/Figure 8/8E/._KIF1CKORPE_KIF1CIF_smFISH_RAB13_100x100um.tif
