# Supplementary material for: The kinesin-3 KIF1C undergoes liquid-liquid phase separation for accumulation of specific transcripts at the cell periphery
Source: EMBO J. 2024 Jun 19;43(15):3192–213. doi: 10.1038/s44318-024-00147-9 (PMC11294625; doi:10.1038/s44318-024-00147-9)
Supplement: Supplementary file 20 — Source data Fig. 8 [file 44318_2024_147_MOESM20_ESM.zip › Figure 8/8F/KIF1CKO_KIF1CIF_profile.csv]

Distance_(microns)	Gray_Value
0.00000	1500.333
0.10833	1260.601
0.21667	1055.071
0.32500	1176.624
0.43333	1223.907
0.54167	1223.245
0.65000	1175.102
0.75833	1153.163
0.86667	1028.900
0.97500	854.775
1.08333	863.426
1.19167	863.523
1.30000	791.809
1.40833	729.922
1.51667	738.234
1.62500	727.889
1.73333	719.273
1.84167	908.476
1.95000	932.547
2.05833	776.467
2.16667	774.857
2.27500	785.600
2.38333	855.135
2.49167	1079.478
2.60000	1201.990
2.70833	1451.973
2.81667	1624.224
2.92500	1575.162
3.03333	1663.287
3.14167	1700.989
3.25000	1347.195
3.35833	1217.645
3.46667	1038.504
3.57500	864.078
3.68333	774.615
3.79167	762.548
3.90000	829.661
4.00833	991.859
4.11667	1104.302
4.22500	1198.958
4.33333	1052.520
4.44167	1091.593
4.55000	1119.549
4.65833	1208.168
4.76667	1308.714
4.87500	1495.454
4.98333	1845.344
5.09167	1898.145
5.20000	1723.315
5.30833	1702.432
5.41667	1688.268
5.52500	1388.039
5.63333	1208.141
5.74167	1180.082
5.85000	1197.901
5.95833	1099.970
6.06667	1033.443
6.17500	1210.205
6.28333	1256.139
6.39167	1217.794
6.50000	1152.714
6.60833	1165.651
6.71667	1131.896
6.82500	1359.790
6.93333	1347.438
7.04167	1178.402
7.15000	1126.887
7.25833	1196.225
7.36667	1298.433
7.47500	1152.086
7.58333	936.150
7.69167	995.050
7.80000	1100.121
7.90833	1002.823
8.01667	886.557
8.12500	962.620
8.23333	1033.729
8.34167	1017.249
8.45000	974.819
8.55833	1164.025
8.66667	1396.236
