# Supplementary material for: The kinesin-3 KIF1C undergoes liquid-liquid phase separation for accumulation of specific transcripts at the cell periphery
Source: EMBO J. 2024 Jun 19;43(15):3192–213. doi: 10.1038/s44318-024-00147-9 (PMC11294625; doi:10.1038/s44318-024-00147-9)
Supplement: Supplementary file 20 — Source data Fig. 8 [file 44318_2024_147_MOESM20_ESM.zip › Figure 8/8F/KIF1CKO_mRNA_profile.csv]

Distance_(microns)	Gray_Value
0.00000	224.000
0.10833	201.221
0.21667	185.026
0.32500	189.457
0.43333	234.679
0.54167	303.050
0.65000	265.428
0.75833	284.633
0.86667	345.261
0.97500	436.890
1.08333	505.700
1.19167	405.950
1.30000	349.214
1.40833	246.211
1.51667	251.686
1.62500	244.625
1.73333	244.713
1.84167	190.864
1.95000	185.119
2.05833	138.147
2.16667	217.633
2.27500	233.002
2.38333	274.392
2.49167	310.840
2.60000	478.098
2.70833	590.494
2.81667	574.570
2.92500	423.293
3.03333	394.850
3.14167	414.056
3.25000	373.114
3.35833	368.002
3.46667	316.367
3.57500	258.341
3.68333	237.189
3.79167	257.742
3.90000	258.709
4.00833	220.768
4.11667	164.792
4.22500	117.424
4.33333	194.965
4.44167	236.004
4.55000	216.203
4.65833	231.477
4.76667	182.115
4.87500	178.614
4.98333	221.434
5.09167	238.062
5.20000	299.039
5.30833	401.771
5.41667	446.965
5.52500	380.903
5.63333	327.063
5.74167	340.715
5.85000	298.931
5.95833	277.070
6.06667	252.947
6.17500	281.436
6.28333	328.953
6.39167	385.381
6.50000	537.618
6.60833	713.285
6.71667	753.976
6.82500	566.122
6.93333	497.692
7.04167	490.113
7.15000	392.365
7.25833	421.858
7.36667	335.604
7.47500	330.945
7.58333	330.795
7.69167	291.068
7.80000	220.979
7.90833	243.151
8.01667	203.903
8.12500	148.246
8.23333	214.772
8.34167	280.593
8.45000	266.067
8.55833	317.201
8.66667	308.263
