# Supplementary material for: The kinesin-3 KIF1C undergoes liquid-liquid phase separation for accumulation of specific transcripts at the cell periphery
Source: EMBO J. 2024 Jun 19;43(15):3192–213. doi: 10.1038/s44318-024-00147-9 (PMC11294625; doi:10.1038/s44318-024-00147-9)
Supplement: Supplementary file 20 — Source data Fig. 8 [file 44318_2024_147_MOESM20_ESM.zip › Figure 8/8F/WT_KIF1CIF_profile.csv]

Distance_(microns)	Gray_Value
0.00000	30.000
0.10833	41.299
0.21667	23.708
0.32500	10.384
0.43333	14.946
0.54167	28.107
0.65000	14.749
0.75833	39.899
0.86667	24.105
0.97500	33.342
1.08333	72.623
1.19167	132.369
1.30000	133.022
1.40833	158.717
1.51667	195.529
1.62500	265.457
1.73333	346.752
1.84167	522.715
1.95000	830.091
2.05833	1245.524
2.16667	1826.247
2.27500	2051.863
2.38333	1963.158
2.49167	1603.474
2.60000	970.872
2.70833	611.574
2.81667	448.184
2.92500	685.070
3.03333	1122.691
3.14167	1358.961
3.25000	1002.826
3.35833	654.339
3.46667	405.787
3.57500	396.556
3.68333	459.865
3.79167	471.283
3.90000	336.951
4.00833	216.026
4.11667	177.454
4.22500	116.106
4.33333	120.620
4.44167	166.097
4.55000	191.186
4.65833	151.633
4.76667	124.993
4.87500	133.517
4.98333	146.105
5.09167	239.942
5.20000	236.449
5.30833	190.594
5.41667	141.613
5.52500	95.514
5.63333	95.231
5.74167	88.396
5.85000	124.426
5.95833	117.939
6.06667	131.466
6.17500	128.812
6.28333	215.944
6.39167	292.888
6.50000	281.943
6.60833	165.748
6.71667	118.331
6.82500	158.049
6.93333	138.872
7.04167	201.348
7.15000	324.696
7.25833	340.507
7.36667	215.135
7.47500	141.477
7.58333	163.766
7.69167	186.373
7.80000	232.179
7.90833	357.595
