# Supplementary material for: The kinesin-3 KIF1C undergoes liquid-liquid phase separation for accumulation of specific transcripts at the cell periphery
Source: EMBO J. 2024 Jun 19;43(15):3192–213. doi: 10.1038/s44318-024-00147-9 (PMC11294625; doi:10.1038/s44318-024-00147-9)
Supplement: Supplementary file 20 — Source data Fig. 8 [file 44318_2024_147_MOESM20_ESM.zip › Figure 8/8F/WT_mRNA_profile.csv]

Distance_(microns)	Gray_Value
0.00000	50.000
0.10833	61.168
0.21667	50.096
0.32500	58.649
0.43333	82.598
0.54167	57.481
0.65000	83.131
0.75833	80.293
0.86667	63.830
0.97500	70.466
1.08333	106.392
1.19167	120.452
1.30000	146.098
1.40833	163.645
1.51667	180.132
1.62500	305.936
1.73333	444.998
1.84167	556.546
1.95000	750.841
2.05833	1042.142
2.16667	1158.567
2.27500	932.160
2.38333	577.804
2.49167	333.652
2.60000	172.521
2.70833	103.139
2.81667	184.440
2.92500	196.267
3.03333	178.351
3.14167	163.594
3.25000	189.786
3.35833	215.291
3.46667	196.197
3.57500	225.044
3.68333	152.790
3.79167	124.839
3.90000	116.515
4.00833	94.073
4.11667	152.797
4.22500	127.249
4.33333	107.436
4.44167	55.352
4.55000	46.400
4.65833	32.811
4.76667	69.884
4.87500	45.747
4.98333	79.990
5.09167	143.324
5.20000	170.425
5.30833	167.112
5.41667	176.742
5.52500	231.714
5.63333	254.397
5.74167	271.664
5.85000	138.936
5.95833	140.895
6.06667	210.667
6.17500	295.287
6.28333	317.762
6.39167	299.704
6.50000	264.202
6.60833	205.385
6.71667	147.924
6.82500	97.225
6.93333	147.424
7.04167	98.239
7.15000	128.029
7.25833	157.474
7.36667	159.784
7.47500	207.867
7.58333	222.148
7.69167	202.835
7.80000	204.944
7.90833	193.033
