# Supplementary material for: The kinesin-3 KIF1C undergoes liquid-liquid phase separation for accumulation of specific transcripts at the cell periphery
Source: EMBO J. 2024 Jun 19;43(15):3192–213. doi: 10.1038/s44318-024-00147-9 (PMC11294625; doi:10.1038/s44318-024-00147-9)
Supplement: Supplementary file 20 — Source data Fig. 8 [file 44318_2024_147_MOESM20_ESM.zip › Figure 8/8C/Counts_KIF1CIF_periphery.csv]

Group	Category	Counts
WT	Peripheral puncta	99
WT	No puncta	340
KIF1CKO-clone1	Peripheral puncta	2
KIF1CKO-clone1	No puncta	359
